# Supplementary material for: Genome-Wide Association Studies of Salt Tolerance at Seed Germination and Seedling Stages in Brassica napus
Source: Front Plant Sci. 2022 Jan 5;12:772708. doi: 10.3389/fpls.2021.772708 (PMC8766642; doi:10.3389/fpls.2021.772708)
Supplement: Supplementary file 1 [file Data_Sheet_1.xlsx]

## Sheet: S1
Supplementary Table 1. Description of 505 B. napus accessions
Number	Field Number	Inbred lines	Origin	Type	Sub_populations
1	X2	Ganyou5	Hubei (China)	Semi-winter OSR	SW2
2	X4	Norin42	Japan	Semi-winter OSR	SW2
3	X6	Kelina	Chongqing (China)	Semi-winter OSR	SW2
4	X8	H-6	Japan	Semi-winter OSR	SWM
5	X10	Yan81-2	Chongqing (China)	Semi-winter OSR	SW2
6	X12	28887	Chongqing (China)	Semi-winter OSR	SW2
7	X14	Qianyou4	Guizhou (China)	Semi-winter OSR	SW2
8	X16	Qianyou331	Guizhou (China)	Semi-winter OSR	SW2
9	X18	Enyou73-1-2	Chongqing (China)	Semi-winter OSR	SWM
10	X20	Niuerduo	Chongqing (China)	Semi-winter OSR	Mixed
11	X22	880101	Chongqing (China)	Semi-winter OSR	SW2
12	X24	Swu40	Chongqing (China)	Semi-winter OSR	SWM
13	X26	Swu42	Chongqing (China)	Semi-winter OSR	SW1
14	X28	Swu43	Chongqing (China)	Semi-winter OSR	SW1
15	X30	Swu44	Chongqing (China)	Semi-winter OSR	SW1
16	X32	Swu45	Chongqing (China)	Semi-winter OSR	SW1
17	X34	Swu46	Chongqing (China)	Semi-winter OSR	SW1
18	X36	Swu47	Chongqing (China)	Semi-winter OSR	SW1
19	X40	Swu48	Chongqing (China)	Semi-winter OSR	SW1
20	X42	Swu52	Chongqing (China)	Semi-winter OSR	SW1
21	X44	Swu53	Chongqing (China)	Semi-winter OSR	Mixed
22	X46	Swu56	Chongqing (China)	Semi-winter OSR	SW1
23	X48	Swu59	Chongqing (China)	Semi-winter OSR	SWM
24	X50	Swu65	Chongqing (China)	Semi-winter OSR	SW1
25	X56	Swu92	Chongqing (China)	Semi-winter OSR	SW1
26	X60	Swu106	Chongqing (China)	Semi-winter OSR	SW1
27	X64	Chuanyou20	Sichuan (China)	Semi-winter OSR	SW1
28	X66	Chuanyou18	Sichuan (China)	Semi-winter OSR	SWM
29	X70	Cy12Ny-7	Sichuan (China)	Semi-winter OSR	SW2
30	X72	Cy12Q95406	Sichuan (China)	Semi-winter OSR	SWM
31	X74	Cy12Q8-7	Sichuan (China)	Semi-winter OSR	SWM
32	X76	Cy12Qsz06	Sichuan (China)	Semi-winter OSR	SWM
33	X78	Cy12Qcwh-1	Sichuan (China)	Semi-winter OSR	SW1
34	X80	Cy12Q95108	Sichuan (China)	Semi-winter OSR	SW1
35	X82	Cy12Q21535-N3	Sichuan (China)	Semi-winter OSR	SWM
36	X84	Cy12Pxw-4	Sichuan (China)	Semi-winter OSR	SWM
37	X86	Cy12Pxw-6	Sichuan (China)	Semi-winter OSR	SW1
38	X88	Cy12Pxw-9	Sichuan (China)	Semi-winter OSR	SW1
39	X90	Cy13Pxw-17	Sichuan (China)	Semi-winter OSR	SWM
40	X92	Cy14Pxw-18	Sichuan (China)	Semi-winter OSR	SWM
41	X94	Cy15Pxw-31	Sichuan (China)	Semi-winter OSR	Mixed
42	X96	Cy16Pxw-35	Sichuan (China)	Semi-winter OSR	SWM
43	X98	Cy17Pxw-58	Sichuan (China)	Semi-winter OSR	SWM
44	X100	Cy18Pxw-62	Sichuan (China)	Semi-winter OSR	SWM
45	X102	Cy19Pxw-65	Sichuan (China)	Semi-winter OSR	SWM
46	X104	Cy20Pxw-66	Sichuan (China)	Semi-winter OSR	SW1
47	X106	Cy21Pxw-84	Sichuan (China)	Semi-winter OSR	SW1
48	X108	Cy12Gj-1	Sichuan (China)	Semi-winter OSR	SW2
49	X110	Wx1025	Hunan (China)	Semi-winter OSR	SW1
50	X114	Wx10296	Hunan (China)	Semi-winter OSR	SW1
51	X116	Wx10315	Hunan (China)	Semi-winter OSR	SWM
52	X118	10-1043	Hunan (China)	Semi-winter OSR	SWM
53	X120	10-1047	Hunan (China)	Semi-winter OSR	SWM
54	X122	10-1061	Hunan (China)	Semi-winter OSR	SWM
55	X124	10-1070	Hunan (China)	Semi-winter OSR	SWM
56	X126	10-804	Hunan (China)	Semi-winter OSR	SWM
57	X128	10-1358	Hunan (China)	Semi-winter OSR	SWM
58	X130	1472	Hunan (China)	Semi-winter OSR	Mixed
59	X132	Xiangyou13	Hunan (China)	Semi-winter OSR	SWM
60	X134	Xiangyou15	Hunan (China)	Semi-winter OSR	SW2
61	X136	Xiangyou11	Hunan (China)	Semi-winter OSR	SW2
62	X138	740	Hunan (China)	Semi-winter OSR	SWM
63	X142	631	Hunan (China)	Semi-winter OSR	SWM
64	X144	613	Hunan (China)	Semi-winter OSR	SW1
65	X146	783	Hunan (China)	Semi-winter OSR	SWM
66	X148	782	Hunan (China)	Semi-winter OSR	Mixed
67	X150	Yb3	Hunan (China)	Semi-winter OSR	SW1
68	X152	1360	Hunan (China)	Semi-winter OSR	SW1
69	X154	563	Hunan (China)	Semi-winter OSR	SWM
70	X156	Wx10329	Hunan (China)	Semi-winter OSR	SWM
71	X158	Santana	German	Winter OSR	SW1
72	X160	1281	Hunan (China)	Semi-winter OSR	SW1
73	X162	509	Hunan (China)	Semi-winter OSR	Mixed
74	X164	1368	Hunan (China)	Semi-winter OSR	SWM
75	X166	1322	Hunan (China)	Semi-winter OSR	SWM
76	X168	1252	Hunan (China)	Semi-winter OSR	SW1
77	X170	1321	Hunan (China)	Semi-winter OSR	SW1
78	X172	7022	Hubei (China)	Semi-winter OSR	SW1
79	X174	7094	Hubei (China)	Semi-winter OSR	Mixed
80	X176	7016	Hubei (China)	Semi-winter OSR	SW1
81	X178	9F087	Hubei (China)	Semi-winter OSR	SW1
82	X180	97096	Hubei (China)	Semi-winter OSR	SW1
83	X182	97097	Hubei (China)	Semi-winter OSR	SW1
84	X184	7189	Hubei (China)	Semi-winter OSR	SW1
85	X186	7191	Hubei (China)	Semi-winter OSR	SW1
86	X188	7037	Hubei (China)	Semi-winter OSR	SW1
87	X190	Rq011	Australia	Spring OSR	SW1
88	X192	Rr009	Australia	Spring OSR	SWM
89	X194	Rr002	Australia	Spring OSR	Mixed
90	X196	97177	Hubei (China)	Semi-winter OSR	SW2
91	X198	96021	Hubei (China)	Semi-winter OSR	Mixed
92	X200	96063	Hubei (China)	Semi-winter OSR	SW1
93	X202	1111	Hubei (China)	Semi-winter OSR	SW1
94	X204	1570	Hubei (China)	Semi-winter OSR	SW1
95	X206	9Bao22	Hubei (China)	Semi-winter OSR	SW1
96	X208	1188	Hubei (China)	Semi-winter OSR	SWM
97	X210	2354	Hubei (China)	Semi-winter OSR	SWM
98	X212	2359	Hubei (China)	Semi-winter OSR	SW1
99	X214	2365	Hubei (China)	Semi-winter OSR	SW1
100	X218	93210	Hubei (China)	Semi-winter OSR	SWM
101	X220	Nca	Hubei (China)	Semi-winter OSR	SW1
102	X222	Zhongshuang4	Hubei (China)	Semi-winter OSR	SW1
103	X224	Zhongshuang9	Hubei (China)	Semi-winter OSR	SW1
104	X226	Zhongshuang11	Hubei (China)	Semi-winter OSR	SW1
105	X228	2011-6200	Hubei (China)	Semi-winter OSR	SW1
106	X230	2011-6308	Hubei (China)	Semi-winter OSR	SPR
107	X232	2011-7103	Hubei (China)	Semi-winter OSR	SW1
108	X234	2012-11526	Hubei (China)	Semi-winter OSR	SW1
109	X236	2012-3448	Hubei (China)	Semi-winter OSR	Mixed
110	X238	2012-3546	Hubei (China)	Semi-winter OSR	SWM
111	X240	2012-4531	Hubei (China)	Semi-winter OSR	Mixed
112	X242	2012-5086	Hubei (China)	Semi-winter OSR	SW1
113	X244	2012-5113	Hubei (China)	Semi-winter OSR	SW1
114	X246	2012-8327	Hubei (China)	Semi-winter OSR	SW1
115	X248	2012-8355	Hubei (China)	Semi-winter OSR	Mixed
116	X250	2012-8380	Hubei (China)	Semi-winter OSR	SWM
117	X252	2012-8998	Hubei (China)	Semi-winter OSR	SW1
118	X254	2012-9323	Hubei (China)	Semi-winter OSR	SW1
119	X256	2012-9354	Hubei (China)	Semi-winter OSR	SW1
120	X258	2012-9380	Hubei (China)	Semi-winter OSR	SW1
121	X260	2012-9478	Hubei (China)	Semi-winter OSR	Mixed
122	X262	2012-9542	Hubei (China)	Semi-winter OSR	SW1
123	X264	2012-K8053	Hubei (China)	Semi-winter OSR	Mixed
124	X266	R2	Hubei (China)	Semi-winter OSR	Mixed
125	X268	Xiwang106	Hubei (China)	Semi-winter OSR	SW1
126	X270	Yangguang198	Hubei (China)	Semi-winter OSR	SW1
127	X272	Yangguang209	Hubei (China)	Semi-winter OSR	SW1
128	X274	L134	Hubei (China)	Semi-winter OSR	SW1
129	X276	L135	Hubei (China)	Semi-winter OSR	SW1
130	X278	L136	Hubei (China)	Semi-winter OSR	SW1
131	X280	L137	Hubei (China)	Semi-winter OSR	SWM
132	X282	L138	Hubei (China)	Semi-winter OSR	SWM
133	X284	L139	Hubei (China)	Semi-winter OSR	SW1
134	X286	L140	Hubei (China)	Semi-winter OSR	SWM
135	X288	Huayou2	Hubei (China)	Semi-winter OSR	SW2
136	X290	Major	France	Winter OSR	Mixed
137	X292	Huashuang2	Hubei (China)	Semi-winter OSR	SWM
138	X294	Aurora	German	Spring OSR	SWM
139	X296	Huayou13	Hubei (China)	Semi-winter OSR	SW2
140	X298	Rucabo	German	Spring OSR	Mixed
141	X300	Huayou3	Hubei (China)	Semi-winter OSR	SW2
142	X302	Huayou14	Hubei (China)	Semi-winter OSR	SW2
143	X304	Ningyou1	Jiangsu(China)	Semi-winter OSR	SW2
144	X306	Ceres	German	Winter OSR	Mixed
145	X308	11-9-700	Hubei (China)	Semi-winter OSR	SW1
146	X310	11-9-701	Hubei (China)	Semi-winter OSR	SWM
147	X314	11-9-703	Hubei (China)	Semi-winter OSR	Mixed
148	X316	11-9-704	Hubei (China)	Semi-winter OSR	SWM
149	X318	11-9-705	Hubei (China)	Semi-winter OSR	Mixed
150	X320	11-9-706	Hubei (China)	Semi-winter OSR	SW1
151	X322	11-9-707	Hubei (China)	Semi-winter OSR	SWM
152	X324	11-P63-5	Hubei (China)	Semi-winter OSR	SW1
153	X326	11-P63-8	Hubei (China)	Semi-winter OSR	Mixed
154	X328	11-P63-3	Hubei (China)	Semi-winter OSR	Mixed
155	X330	11-P67	Hubei (China)	Semi-winter OSR	SWM
156	X334	42666	Hubei (China)	Semi-winter OSR	SW1
157	X336	42667	Hubei (China)	Semi-winter OSR	SWM
158	X338	42668	Hubei (China)	Semi-winter OSR	SWM
159	X340	42672	Hubei (China)	Semi-winter OSR	SWM
160	X342	10-32	Hubei (China)	Semi-winter OSR	Mixed
161	X344	10-33	Hubei (China)	Semi-winter OSR	SWM
162	X346	10-34	Hubei (China)	Semi-winter OSR	SW1
163	X348	42645	Hubei (China)	Semi-winter OSR	Mixed
164	X350	42646	Hubei (China)	Semi-winter OSR	SWM
165	X352	11-7-103	Hubei (China)	Semi-winter OSR	SW1
166	X354	11-7-117	Hubei (China)	Semi-winter OSR	SW1
167	X356	11-7-125	Hubei (China)	Semi-winter OSR	SWM
168	X358	11-P74-8	Hubei (China)	Semi-winter OSR	SW1
169	X360	11-P74-13	Hubei (China)	Semi-winter OSR	SW1
170	X362	7-7766-74	Hubei (China)	Semi-winter OSR	SWM
171	X364	P18	Hubei (China)	Semi-winter OSR	SW1
172	X366	23651	Hubei (China)	Semi-winter OSR	Mixed
173	X368	Shengguang77	Hubei (China)	Semi-winter OSR	SW1
174	X370	Jiayu17	Hubei (China)	Semi-winter OSR	SW1
175	X372	Jiayu25	Hubei (China)	Semi-winter OSR	Mixed
176	X374	Jiayu16	Hubei (China)	Semi-winter OSR	SWM
177	X376	Jiayu31	Hubei (China)	Semi-winter OSR	Mixed
178	X378	Huashuang5	Hubei (China)	Semi-winter OSR	SW1
179	X380	Huashuang4	Hubei (China)	Semi-winter OSR	SW1
180	X384	Huashuang128	Hubei (China)	Semi-winter OSR	SW1
181	X386	Jia904	Hubei (China)	Semi-winter OSR	SW1
182	X388	Jia908	Hubei (China)	Semi-winter OSR	SW1
183	X390	Jiapf190	Hubei (China)	Semi-winter OSR	SWM
184	X392	Jia915	Hubei (China)	Semi-winter OSR	SW1
185	X394	Jia922	Hubei (China)	Semi-winter OSR	SW1
186	X396	Jia951	Hubei (China)	Semi-winter OSR	SWM
187	X398	Jia917	Hubei (China)	Semi-winter OSR	Mixed
188	X400	Jia923	Hubei (China)	Semi-winter OSR	SW1
189	X402	Jia931	Hubei (China)	Semi-winter OSR	SW1
190	X404	Jiayu05	Hubei (China)	Semi-winter OSR	SWM
191	X406	Jia963	Hubei (China)	Semi-winter OSR	Mixed
192	X408	Huyou17	Shanghai (China)	Semi-winter OSR	SWM
193	X410	Huyou15	Shanghai (China)	Semi-winter OSR	SW1
194	X412	Huyou12	Shanghai (China)	Semi-winter OSR	Mixed
195	X414	Ningyou18	Jiangsu (China)	Semi-winter OSR	SWM
196	X416	Ningyou16	Jiangsu (China)	Semi-winter OSR	SWM
197	X420	Ningyou12	Jiangsu (China)	Semi-winter OSR	SWM
198	X422	Shilijia	Jiangsu (China)	Semi-winter OSR	SWM
199	X424	Shilifeng	Jiangsu (China)	Semi-winter OSR	SWM
200	X428	Yangyou6	Jiangsu (China)	Semi-winter OSR	SW2
201	X430	Yangyou5	Jiangsu (China)	Semi-winter OSR	SWM
202	X432	Zhengyou3	Jiangsu (China)	Semi-winter OSR	SW2
203	X434	Hongyou3	Jiangsu (China)	Semi-winter OSR	SW2
204	X436	Suyou1	Jiangsu (China)	Semi-winter OSR	SWM
205	X438	Zheyou18	Zhejiang (China)	Semi-winter OSR	SWM
206	X440	Zheshuang72	Zhejiang (China)	Semi-winter OSR	SWM
207	X442	Zheshuang8	Zhejiang (China)	Semi-winter OSR	SWM
208	X444	Zheyou758	Zhejiang (China)	Semi-winter OSR	SWM
209	X446	Huyou14	Shanghai (China)	Semi-winter OSR	SW1
210	X448	Huyou18	Shanghai (China)	Semi-winter OSR	Mixed
211	X450	Huyou19	Shanghai (China)	Semi-winter OSR	SWM
212	X452	Zheyou19	Zhejiang (China)	Semi-winter OSR	SWM
213	X454	Zheyou21	Zhejiang (China)	Semi-winter OSR	SWM
214	X456	Zheshuang6	Zhejiang (China)	Semi-winter OSR	SWM
215	X458	Wanyou15	Anhui (China)	Semi-winter OSR	SW2
216	X460	Wanyou16	Anhui (China)	Semi-winter OSR	Mixed
217	X462	Wanyou20	Anhui (China)	Semi-winter OSR	SW1
218	X464	Wanyou29	Anhui (China)	Semi-winter OSR	SWM
219	X466	Agrev012	German	Spring OSR	SPR
220	X468	Agrev019	German	Spring OSR	SPR
221	X470	Agrev021	German	Spring OSR	SPR
222	X472	Topas	Sweden	Spring OSR	SPR
223	X474	Cyclon	United_Kingdom	Swede	SPR
224	X476	We-241	Canada	Spring OSR	SPR
225	X478	Si-242	Canada	Spring OSR	SPR
226	X480	Zh-243	Canada	Spring OSR	SW2
227	X482	Hai-244	Canada	Spring OSR	SPR
228	X484	D2	Danmark	Spring OSR	SPR
229	X486	D3	Danmark	Spring OSR	SPR
230	X488	Q-247	the USA	Spring OSR	SPR
231	X490	11-985	Qinghai (China)	Spring OSR	SPR
232	X492	11-504	Qinghai (China)	Spring OSR	Mixed
233	X494	11-997	Qinghai (China)	Spring OSR	SPR
234	X496	11-540	Qinghai (China)	Spring OSR	SPR
235	X498	11-1184	Qinghai (China)	Spring OSR	Mixed
236	X500	10-758	Qinghai (China)	Spring OSR	SPR
237	X502	10-1230	Qinghai (China)	Spring OSR	SPR
238	X504	10-847	Qinghai (China)	Spring OSR	SPR
239	X506	11-1124	Qinghai (China)	Spring OSR	SPR
240	X508	Shan2B	Shanxi (China)	Semi-winter OSR	SW2
241	X510	Kenc1	Shanxi (China)	Semi-winter OSR	SW2
242	X512	P113	Shanxi (China)	Semi-winter OSR	SWM
243	X514	P158	Shanxi (China)	Semi-winter OSR	Mixed
244	X516	P310	Shanxi (China)	Semi-winter OSR	Mixed
245	X518	P312	Shanxi (China)	Semi-winter OSR	Mixed
246	X520	P668	Shanxi (China)	Semi-winter OSR	Mixed
247	X522	P685	Shanxi (China)	Semi-winter OSR	Mixed
248	X524	A117	Shanxi (China)	Semi-winter OSR	Mixed
249	X526	A172	Shanxi (China)	Semi-winter OSR	SW1
250	X528	B250	Shanxi (China)	Semi-winter OSR	Mixed
251	X530	B265	Shanxi (China)	Semi-winter OSR	SWM
252	X532	A109	Shanxi (China)	Semi-winter OSR	SW2
253	X534	B285	Shanxi (China)	Semi-winter OSR	SW1
254	X536	C052	Shanxi (China)	Semi-winter OSR	Mixed
255	X538	Gy270	Shanxi (China)	Semi-winter OSR	SWM
256	X540	Gy282	Shanxi (China)	Semi-winter OSR	Mixed
257	X542	Gy284	Shanxi (China)	Semi-winter OSR	SWM
258	X544	B262	Henan (China)	Semi-winter OSR	Mixed
259	X546	A82	Jiangxi (China)	Semi-winter OSR	Mixed
260	X548	A98	Shanxi (China)	Semi-winter OSR	Mixed
261	X550	B414	Xinjiang (China)	Semi-winter OSR	SWM
262	X552	B308	Sweden	Spring OSR	Mixed
263	X554	A97	Sichuan (China)	Semi-winter OSR	Mixed
264	X556	A148	Sweden	Spring OSR	SW2
265	X558	B431	Danmark	Spring OSR	SPR
266	X560	08-P35	Hubei (China)	Semi-winter OSR	Mixed
267	X562	08-P36	Hubei (China)	Semi-winter OSR	SPR
268	X564	09-P32	Hubei (China)	Semi-winter OSR	SPR
269	X566	09-P36	Hubei (China)	Semi-winter OSR	Mixed
270	X568	09-P37	Hubei (China)	Semi-winter OSR	Mixed
271	X570	10-P10	Hubei (China)	Semi-winter OSR	Mixed
272	X572	10-P29	Hubei (China)	Semi-winter OSR	Mixed
273	X574	11-P30	Hubei (China)	Semi-winter OSR	Mixed
274	X576	12-P24	Hubei (China)	Semi-winter OSR	Mixed
275	X578	12-P25	Hubei (China)	Semi-winter OSR	SW1
276	X582	03II3B	Gansu (China)	Spring OSR	SPR
277	X584	03I32B	Gansu (China)	Spring OSR	SPR
278	X586	964	Gansu (China)	Winter OSR	SPR
279	X588	Dd1	Gansu (China)	Spring OSR	Mixed
280	X590	Gl302-1	Gansu (China)	Spring OSR	Mixed
281	X592	06T9F	Gansu (China)	Spring OSR	Mixed
282	X594	Longyou2	Gansu (China)	Spring OSR	SPR
283	X596	03II4B	Gansu (China)	Spring OSR	SPR
284	X598	03Lf1	Gansu (China)	Spring OSR	SPR
285	X600	9852	Gansu (China)	Winter OSR	SW1
286	X602	9801C	Gansu (China)	Spring OSR	SPR
287	X604	986	Gansu (China)	Winter OSR	Mixed
288	X606	876	Gansu (China)	Winter OSR	SPR
289	X608	Wu164	Gansu (China)	Spring OSR	SPR
290	X610	Longyou4	Gansu (China)	Spring OSR	SPR
291	X612	9889	Gansu (China)	Winter OSR	SPR
292	X614	06H7	Gansu (China)	Spring OSR	Mixed
293	X616	Tianyou4	Gansu (China)	Winter OSR	SPR
294	X618	Swu01	Hubei (China)	Semi-winter OSR	SW2
295	X620	Swu2	Chongqing (China)	Semi-winter OSR	SWM
296	X622	Imc103	Chongqing (China)	Semi-winter OSR	SPR
297	X624	O-136	Chongqing (China)	Semi-winter OSR	Mixed
298	X626	Sophia	unknown	Spring OSR	SPR
299	X628	Ca-318	German	Spring OSR	SPR
300	X630	Conny	Sweden	Spring OSR	SPR
301	X632	Wesreo	Australia	Spring OSR	SPR
302	X634	Wase Chousen	Japan	Spring OSR	SWM
303	X636	Gogatsuna	Japan	Spring OSR	SW2
304	X638	Nakaee Chousen	Japan	Spring OSR	SW2
305	X640	Cat.No.117	Union of Soviet	Spring OSR	SPR
306	X642	90750	Chongqing (China)	Semi-winter OSR	Mixed
307	X644	Norin43	Japan	Semi-winter OSR	SW2
308	X648	Youyan2	Guizhou (China)	Semi-winter OSR	SW2
309	X650	Swu39	Sichuan (China)	Semi-winter OSR	Mixed
310	X654	Swu41	Chongqing (China)	Semi-winter OSR	SWM
311	X656	Swu49	Chongqing (China)	Semi-winter OSR	SWM
312	X658	Swu54	Chongqing (China)	Semi-winter OSR	SWM
313	X660	Swu57	Chongqing (China)	Semi-winter OSR	SWM
314	X662	Swu60	Chongqing (China)	Semi-winter OSR	Mixed
315	X664	Swu61	Chongqing (China)	Semi-winter OSR	SPR
316	X666	Swu62	Chongqing (China)	Semi-winter OSR	SPR
317	X668	Swu63	Chongqing (China)	Semi-winter OSR	SW1
318	X670	Swu64	Chongqing (China)	Semi-winter OSR	SWM
319	X672	Swu66	Chongqing (China)	Semi-winter OSR	Mixed
320	X676	Swu68	Chongqing (China)	Semi-winter OSR	SW1
321	X678	Swu69	Chongqing (China)	Semi-winter OSR	SW1
322	X680	Swu70	Chongqing (China)	Semi-winter OSR	SW1
323	X682	Swu71	Chongqing (China)	Semi-winter OSR	Mixed
324	X684	Swu74	Chongqing (China)	Semi-winter OSR	SWM
325	X686	Swu75	Chongqing (China)	Semi-winter OSR	SW1
326	X688	Swu76	Chongqing (China)	Semi-winter OSR	SWM
327	X690	Swu77	Chongqing (China)	Semi-winter OSR	SWM
328	X692	Swu80	Chongqing (China)	Semi-winter OSR	SW1
329	X694	Swu81	Chongqing (China)	Semi-winter OSR	SWM
330	X696	Swu84	Chongqing (China)	Semi-winter OSR	SW1
331	X698	Swu85	Chongqing (China)	Semi-winter OSR	Mixed
332	X700	Swu97	Chongqing (China)	Semi-winter OSR	SW1
333	X702	Swu88	Chongqing (China)	Semi-winter OSR	SW1
334	X704	Swu89	Chongqing (China)	Semi-winter OSR	SWM
335	X706	Swu90	Chongqing (China)	Semi-winter OSR	SWM
336	X708	Swu93	Chongqing (China)	Semi-winter OSR	SW1
337	X710	Swu94	Chongqing (China)	Semi-winter OSR	SW1
338	X712	Swu95	Chongqing (China)	Semi-winter OSR	Mixed
339	X714	Swu96	Chongqing (China)	Semi-winter OSR	SW1
340	X716	Swu99	Chongqing (China)	Semi-winter OSR	SW1
341	X718	Swu100	Chongqing (China)	Semi-winter OSR	SW1
342	X720	Swu102	Chongqing (China)	Semi-winter OSR	SW1
343	X722	Swu103	Chongqing (China)	Semi-winter OSR	SWM
344	X724	Swu104	Chongqing (China)	Semi-winter OSR	SWM
345	X728	Swu107	Chongqing (China)	Semi-winter OSR	SWM
346	X730	Swu110	Chongqing (China)	Semi-winter OSR	SWM
347	X732	Swu111	Chongqing (China)	Semi-winter OSR	SWM
348	X736	Swu113	Chongqing (China)	Semi-winter OSR	SW1
349	X738	Swu114	Chongqing (China)	Semi-winter OSR	SW1
350	X740	Zhongshuang10	Hubei (China)	Semi-winter OSR	SWM
351	X742	Zhongshuang6	Hubei (China)	Semi-winter OSR	SW1
352	X744	Zhongshuang7	Hubei (China)	Semi-winter OSR	SW1
353	X746	Zhongshuang12	Hubei (China)	Semi-winter OSR	SWM
354	X748	Zhongyou589	Hubei (China)	Semi-winter OSR	SW1
355	X750	Fuyou4	Heilongjiang(China)	Spring OSR	Mixed
356	X752	Zhen3736	Jiangsu (China)	Semi-winter OSR	SW2
357	X754	Zhenyou6	Jiangsu (China)	Semi-winter OSR	SW2
358	X756	Hx0352	Jiangsu (China)	Winter OSR	SW2
359	X758	Yangguang2009	Hubei (China)	Semi-winter OSR	SW2
360	X760	Huyou21	Shanghai (China)	Semi-winter OSR	SW2
361	X762	Zheshuang3	Zhejiang (China)	Semi-winter OSR	Mixed
362	X764	L385	Zhejiang (China)	Semi-winter OSR	SWM
363	X766	L386	Anhui (China)	Semi-winter OSR	SW2
364	X768	Wanyou12	Anhui (China)	Semi-winter OSR	SW2
365	X770	Wanyou7	Anhui (China)	Semi-winter OSR	SW2
366	X772	L389	Jiangsu (China)	Semi-winter OSR	SW2
367	X774	Zhenyou5	Jiangsu (China)	Semi-winter OSR	SW2
368	X776	Yangyou4	Jiangsu (China)	Semi-winter OSR	Mixed
369	X778	L392	Shanghai (China)	Semi-winter OSR	SWM
370	X780	L393	Shanghai (China)	Semi-winter OSR	SW2
371	X782	L394	Shanghai (China)	Semi-winter OSR	SW2
372	X784	L395	Shanghai (China)	Semi-winter OSR	SWM
373	X786	L396	Zhejiang (China)	Semi-winter OSR	SW2
374	X788	L397	Zhejiang (China)	Semi-winter OSR	SW2
375	X790	Zheyou50	Zhejiang (China)	Semi-winter OSR	SW2
376	X794	L400	Hubei (China)	Semi-winter OSR	SW1
377	X796	L401	Hubei (China)	Semi-winter OSR	SW1
378	X798	L402	Hubei (China)	Semi-winter OSR	SW1
379	X800	Huahang901	Hubei (China)	Semi-winter OSR	SW1
380	X802	Yangj6711	Jiangsu (China)	Semi-winter OSR	SW1
381	X804	Yan6055	Jiangsu (China)	Semi-winter OSR	SWM
382	X808	L407	Hubei (China)	Semi-winter OSR	SW1
383	X810	Zheyou17	Zhejiang (China)	Semi-winter OSR	SW1
384	X814	Zhongyou821	Hubei (China)	Semi-winter OSR	SW1
385	X816	Qinyou1	Shanxi (China)	Semi-winter OSR	SW2
386	X818	Weilong88	Hubei (China)	Semi-winter OSR	Mixed
387	X820	Yanyou2	Jiangsu (China)	Semi-winter OSR	Mixed
388	X822	Qinyou5	Shanxi (China)	Semi-winter OSR	Mixed
389	X824	Suyou4	Jiangsu (China)	Semi-winter OSR	SW1
390	X826	Fengyou9	Henan (China)	Semi-winter OSR	SW1
391	X828	De68-12	Anhui (China)	Semi-winter OSR	SWM
392	X830	Monty	Australia	Spring_OSR	Mixed
393	X834	L420	Jiangsu (China)	Semi-winter OSR	SW2
394	X836	L421	Jiangsu (China)	Semi-winter OSR	SW2
395	X838	L424	Jiangsu (China)	Semi-winter OSR	SWM
396	X840	Helios	Denmark	Spring OSR	SW2
397	X842	He-426	Hubei (China)	Semi-winter OSR	SW2
398	X844	96—203	Qinghai (China)	Semi-winter OSR	SWM
399	X846	Qing662	Hubei (China)	Semi-winter OSR	SW2
400	X848	699	Hubei (China)	Semi-winter OSR	SW1
401	X850	Canadian2	Canada	Spring OSR	SWM
402	X852	Zhongshuang2	Hubei (China)	Semi-winter OSR	SW1
403	X854	Zhongshuang3	Hubei (China)	Semi-winter OSR	SW1
404	X858	Wh-15	Hubei (China)	Semi-winter OSR	Mixed
405	X860	Wh-17	Hubei (China)	Semi-winter OSR	SW1
406	X862	Wh-19	Hubei (China)	Semi-winter OSR	SW1
407	X864	Wh-20	Hubei (China)	Semi-winter OSR	SW1
408	X866	Wh-23	Hubei (China)	Semi-winter OSR	SW1
409	X868	Wh-24	Hubei (China)	Semi-winter OSR	SW1
410	X872	Wh-26	Hubei (China)	Semi-winter OSR	SWM
411	X876	Wh-28	Hubei (China)	Semi-winter OSR	SWM
412	X878	Wh-29	Hubei (China)	Semi-winter OSR	SWM
413	X880	Wh-30	Hubei (China)	Semi-winter OSR	Mixed
414	X884	Wh-33	Hubei (China)	Semi-winter OSR	SW1
415	X888	Wh-38	Hubei (China)	Semi-winter OSR	Mixed
416	X890	Wh-41	Hubei (China)	Semi-winter OSR	Mixed
417	X892	Wh-42	Hubei (China)	Semi-winter OSR	Mixed
418	X894	Wh-43	Hubei (China)	Semi-winter OSR	Mixed
419	X896	Wh-45	Hubei (China)	Semi-winter OSR	SPR
420	X898	Wh-49	Hubei (China)	Semi-winter OSR	Mixed
421	X900	Wh-50	Hubei (China)	Semi-winter OSR	Mixed
422	X902	Wh-55	Hubei (China)	Semi-winter OSR	SPR
423	X904	Wh-56	Hubei (China)	Semi-winter OSR	SPR
424	X906	Wh-57	Hubei (China)	Semi-winter OSR	Mixed
425	X908	Wh-58	Hubei (China)	Semi-winter OSR	Mixed
426	X910	Wh-59	Hubei (China)	Semi-winter OSR	Mixed
427	X912	Wh-60	Hubei (China)	Semi-winter OSR	SPR
428	X914	Wh-61	Hubei (China)	Semi-winter OSR	Mixed
429	X916	Wh-62	Hubei (China)	Semi-winter OSR	Mixed
430	X918	Wh-63	Hubei (China)	Semi-winter OSR	Mixed
431	X920	Wh-81	Hubei (China)	Semi-winter OSR	Mixed
432	X922	Wh-83	Hubei (China)	Semi-winter OSR	Mixed
433	X924	Wh-85	Hubei (China)	Semi-winter OSR	Mixed
434	X926	Wh-88	Hubei (China)	Semi-winter OSR	Mixed
435	X928	Wh-93	Hubei (China)	Semi-winter OSR	SPR
436	X930	Wh-95	Hubei (China)	Semi-winter OSR	Mixed
437	X932	Wh-100	Hubei (China)	Semi-winter OSR	Mixed
438	X934	Wh-127	Hubei (China)	Semi-winter OSR	Mixed
439	X936	Yuyou1	Henan (China)	Semi-winter OSR	SWM
440	X938	Cobra	German	Winter OSR	Mixed
441	X940	Ningyou 7	Jiangsu (China)	Semi-winter OSR	SW2
442	X944	Huayou6	Hubei (China)	Semi-winter OSR	SW2
443	X946	Huayou12	Hubei (China)	Semi-winter OSR	Mixed
444	X948	Cubs Root	Korea	Spring OSR	SWM
445	X950	Huayou10	Hubei (China)	Semi-winter OSR	SW2
446	X952	Bienvenu	France	Winter OSR	Mixed
447	X954	Shengliyoucai	Japan	Semi-winter OSR	SW2
448	X956	Erake	Poland	Spring OSR	Mixed
449	X958	Taisetsu	Japan	Vegetable	SW2
450	X960	Cresor	France	Spring OSR	SPR
451	X962	Daichousen	Japan	Semi-winter OSR	SWM
452	X964	Comet	Sweden	Spring OSR	SPR
453	X966	Niklas	Denmark	Spring OSR	Mixed
454	X968	Askari	German	Winter OSR	SWM
455	X970	Chuosenshu	Korea	Vegetable	Mixed
456	X972	Wesbrook	Australia	Spring OSR	Mixed
457	X974	Suigenshu	Korea	Spring OSR	SW2
458	X976	Huayou4	Hubei (China)	Semi-winter OSR	SW2
459	X978	Y1	Shanghai (China)	Semi-winter OSR	SW2
460	X980	Y2	Shanghai (China)	Semi-winter OSR	SW2
461	X982	Y3	Shanghai (China)	Semi-winter OSR	SW2
462	X984	Y4	Shanghai (China)	Semi-winter OSR	SW2
463	X986	Huyou3	Shanghai (China)	Semi-winter OSR	SW2
464	X988	Y6	Shanghai (China)	Semi-winter OSR	SWM
465	X990	Y7	Shanghai (China)	Semi-winter OSR	Mixed
466	X992	Y8	Shanghai (China)	Semi-winter OSR	SW2
467	X994	Caoyou2	Shanghai (China)	Semi-winter OSR	SW2
468	X996	L503	Shanghai (China)	Semi-winter OSR	SWM
469	X998	Y14	Jiangsu (China)	Semi-winter OSR	SW2
470	X1000	Y15	Jiangsu (China)	Semi-winter OSR	SPR
471	X1002	Y16	Jiangsu (China)	Semi-winter OSR	SW2
472	X1004	Y17	Jiangsu (China)	Semi-winter OSR	SWM
473	X1006	L508	Jiangsu (China)	Semi-winter OSR	SW2
474	X1010	Ningyou8	Jiangsu (China)	Semi-winter OSR	Mixed
475	X1012	Ningyou6	Jiangsu (China)	Semi-winter OSR	Mixed
476	X1014	Y32	Jiangsu (China)	Semi-winter OSR	SW2
477	X1016	Y33	Japan	Semi-winter OSR	SW2
478	X1018	Huaiyou12	Jiangsu (China)	Semi-winter OSR	Mixed
479	X1020	Peixuan170	Jiangsu (China)	Semi-winter OSR	SW2
480	X1022	Guangde138	Anhui (China)	Semi-winter OSR	SW2
481	X1024	Guangde8104	Anhui (China)	Semi-winter OSR	SW2
482	X1026	Y38	Anhui (China)	Semi-winter OSR	SW2
483	X1028	Guangde761	Anhui (China)	Semi-winter OSR	SW2
484	X1030	Y40	Anhui (China)	Semi-winter OSR	SW2
485	X1032	Chu610	Anhui (China)	Semi-winter OSR	SW2
486	X1034	Chu107	Anhui (China)	Semi-winter OSR	SWM
487	X1036	Su84-6	Anhui (China)	Semi-winter OSR	SW2
488	X1038	Y44	Anhui (China)	Semi-winter OSR	SW2
489	X1040	Chuyou1	Anhui (China)	Semi-winter OSR	SWM
490	X1042	Y46	Anhui (China)	Semi-winter OSR	Mixed
491	X1044	Jie65-1	Zhejiang (China)	Semi-winter OSR	SW2
492	X1046	Shenhuang1	Shanghai (China)	Semi-winter OSR	SW2
493	X1048	Zheyou601	Zhejiang (China)	Semi-winter OSR	SW1
494	X1050	Y61	Zhejiang (China)	Semi-winter OSR	SWM
495	X1052	Zaofeng1	Zhejiang (China)	Semi-winter OSR	SW1
496	X1054	FTD1	Hubei (China)	*	Mixed
497	X1056	FTD2	Hubei (China)	*	Mixed
498	X1058	FTD3	Hubei (China)	*	SWM
499	X1060	FTD4	Hubei (China)	*	SW2
500	X1062	FTD5	Hubei (China)	*	SWM
501	X1064	FTD6	Hubei (China)	*	SWM
502	X1066	FTD7	Hubei (China)	*	SWM
503	X1068	FTD8	Hubei (China)	*	Mixed
504	X1070	FTD9	Hubei (China)	*	SWM
505	X1072	FTD10	Hubei (China)	*	Mixed

## Sheet: S2
Supplementary Table 2. Description and abbreviation of traits at germination and seedling stages
Experimental phase	Treatment (NaCl)	Treatment type	Traits description	Traits abbreviation
Germination period	0 mM	CK	Germination potential	FYS_CK
	150 mM	T1		FYS_L
	215 mM	T2		FYS_H
	0 mM	CK	Germination rate	FYL_CK
	150 mM	T1		FYL_L
	215 mM	T2		FYL_H
	0 mM	CK	Germination shoot length	GSL_CK
	150 mM	T1		GSL_L
	215 mM	T2		GSL_H
	0 mM	CK	Germination root length	GRL_CK
	150 mM	T1		GRL_L
	215 mM	T2		GRL_H
Seeding period	0 mM	CK	Plant height	PH_CK
	215 mM	T2		PH_T2
	0 mM	CK	Root length	RL_CK
	215 mM	T2		RL_T2
	0 mM	CK	Aboveground dry weight	ADW_CK
	215 mM	T2		ADW_T2
	0 mM	CK	Root dry weight	RDW_CK
	215 mM	T2		RDW_T2
	0 mM	CK	Total dry weight	TDW_CK
	215 mM	T2		TDW_T2
	0 mM	CK	Leaf area	LA_CK
	215 mM	T2		LA_T2
	0 mM	CK	Proline	Proline_CK
	215 mM	T2		Proline_T2
	0 mM	CK	Malondialdehyde	MDA_CK
	215 mM	T2		MDA_T2
	0 mM	CK	Chlorophyll content	SPAD_CK
	215 mM	T2		SPAD_T2
	0 mM	CK	Relative electrical conductivity	REC_CK
	215 mM	T2		REC_T2

## Sheet: S3
Supplementary Table 3. Phenotypic data at germination stage
ID	FYS_CK	FYS_T1	FYS_T2	FYL_CK	FYL_T1	FYL_T2	GSL_CK (cm)	GSL_T1 (cm)	GRL_CK (cm)	GRL_T1 (cm)
1	0.96	0.02	0	0.98	0.02	0	1.36	0.1	5.02	0.1
2	0.98	0.88	0.48	0.98	0.96	0.58	1.58	0.84	3.5	1.62
3	1	0.92	0	1	0.96	0	1.38	0.74	2.42	2.34
4	0.96	0.98	0	0.96	1	0	1.64	1.16	5.36	2.7
5	1	1	0.04	1	1	0.06	1.42	0.92	8.36	2.18
6	1	0.82	0.02	1	0.96	0.04	1.12	0.72	4.32	0.46
7	1	0.72	0	1	0.94	0	1.18	0.9	3.42	2.02
8	1	1	0.08	1	1	0.12	2.02	0.9	2.24	1.5
9	0.98	0.96	0	0.98	1	0	1.82	0.94	4.08	1.82
10	1	0.96	0.06	1	0.98	0.22	1.16	0.76	1.84	1.72
11	0.96	0.38	0	0.96	0.84	0	1.4	0.74	1.92	1.52
12	1	1	0.08	1	1	0.28	1.18	0.9	1.36	0.88
13	1	0.54	0	1	0.84	0	1.5	0.8	4.86	1.06
14	1	0.94	0	1	0.98	0	1.7	0.18	2.56	2.2
15	1	0.98	0	1	1	0	1.44	0.9	2.38	1.62
16	1	0.92	0.16	1	0.98	0.18	1.66	0.12	6.46	0.98
17	1	0.84	0.12	1	0.94	0.14	1	0.82	3.32	0.9
18	1	0.76	0	1	1	0	1.9	0.84	2.54	1.28
19	1	0	0.76	1	0.3	1	1.42	1.08	5.82	1.94
20	1	0.54	0	1	0.98	0	1.9	0.72	4.3	1.9
21	0.98	0.88	0.22	0.98	0.96	0.44	1.66	0.92	8.1	1.6
22	1	0.98	0	1	1	0	1.78	0.96	8.1	1.28
23	0.94	0.96	0	0.94	1	0.06	1.4	0.9	7.6	1.2
24	1	0.38	0.02	1	0.9	0.04	1.76	0.82	5.18	1.92
25	1	1	0.28	1	1	0.32	1.82	0.86	8.28	1.64
26	1	0.86	0.12	1	0.98	0.18	1.52	0.86	6.2	2.08
27	0.96	1	0	0.96	1	0	1.42	0.86	4.82	1.3
28	1	0.84	0	1	0.98	0	1.58	0.76	4.4	0.84
29	1	0.98	0	1	1	0.26	1.38	0.76	5.88	1.28
30	1	1	0.96	1	1	0.96	2	0.82	7.36	0.98
31	1	1	0.58	1	1	0.82	1.7	0.94	3.24	1.22
32	1	1	0.64	1	1	0.66	1.12	0.88	3.2	1
33	1	0.96	0.04	1	0.98	0.06	1.4	1.04	1.52	1.46
34	1	0.98	0.12	1	1	0.32	1.62	0.84	1.86	1.06
35	1	0.72	0	1	0.94	0.06	1.74	1	5.04	1.06
36	1	1	0.98	1	1	1	1.12	0.8	3.86	2.42
37	1	0.32	0.28	1	0.56	0.48	1.82	1.12	5.94	1.87
38	1	0.2	0.1	1	0.62	0.46	1.88	1.18	2.3	1.12
39	1	0.6	0.54	1	0.68	0.64	1.1	0.8	2.5	1.21
40	0.92	0.16	0	0.92	0.46	0	2.1	0.74	3.28	0.9
41	1	0.3	0.08	1	0.32	0.08	1.3	0.7	5.88	0.3
42	1	0.56	0.02	1	0.72	0.04	1.36	0.76	5.62	1.92
43	0.96	0.38	0	0.96	0.98	0	1.9	0.84	5.04	0.52
44	1	0.98	0.48	1	1	0.5	1.38	0.86	3.18	0.62
45	1	0.8	0	1	0.98	0	1.32	0.94	7.48	1.24
46	1	1	0.88	1	1	0.94	1.34	0.88	4.6	1.32
47	1	0.26	0.02	1	0.84	0.04	1.4	0.76	5.74	1.21
48	1	0.18	0.14	1	0.66	0.16	1.5	0.82	5.14	1.34
49	1	0.6	0.04	1	0.96	0.04	1.38	0.72	5.86	0.62
50	1	0.92	0.02	1	0.94	0.02	1.62	0.76	2.24	0.98
51	0.92	0.06	0	0.92	0.68	0	1.28	0.78	4.92	1.36
52	1	1	0.28	1	1	0.28	1.36	0.82	3.14	0.58
53	1	0.96	0.06	1	1	0.06	1.38	0.78	3.86	1.5
54	1	0.96	0.04	1	1	0.04	1.58	0.78	4.94	1.26
55	1	0.98	0	1	1	0.02	1.1	0.64	2.66	2.6
56	1	1	0.58	1	1	0.68	1.44	0.9	1.76	1.72
57	1	0.98	0.1	1	0.98	0.12	1.86	0.92	2.7	2.6
58	0.92	0.98	0	0.92	1	0	1.64	0.9	2.98	2.9
59	1	0.98	0.12	1	1	0.12	1.48	0.92	1.48	1.28
60	1	0.94	0.4	1	0.96	0.7	1.92	0.84	4.62	0.84
61	1	1	0	1	1	0	1.7	0.78	1.66	1.6
62	1	1	0.5	1	1	0.64	1.88	0.96	3.42	3.34
63	1	0.98	0.48	1	0.98	0.5	1.5	0.78	4.22	1.62
64	1	0.98	0.06	1	0.98	0.06	1.62	0.94	2.2	1.84
65	1	0.76	0	1	1	0	1.88	0.84	4.2	1.26
66	1	0.8	0.02	1	1	0.02	1.94	0.72	2.48	0.78
67	1	0.96	0.02	1	1	0.02	1.9	0.94	1.54	1.18
68	1	0.76	0.36	1	0.92	0.54	1.74	0.84	3.5	1
69	1	1	0.04	1	1	0.3	1.52	0.84	2.12	1.68
70	1	1	0.28	1	1	0.68	1.475	0.68	1.575	1.5
71	1	0.16	0.02	1	0.98	0.2	1.5	0.86	5.94	1.89
72	1	0.74	0.14	1	0.96	0.38	1.92	0.78	6.26	0.52
73	1	0.94	0.8	1	0.98	0.96	1.6	0.9	1.46	1.02
74	1	0.72	0.36	1	0.82	0.36	1.3	0.74	4.72	0.68
75	0.92	0.98	0	0.94	1	0	0.94	0.76	1.64	1.1
76	1	0.22	0.04	1	0.94	0.22	1.62	0.8	3.5	0.68
77	0.94	0.72	0	0.96	1	0	2.1	0.82	7.36	1.1
78	1	0.02	0.02	1	0.12	0.02	2.06	0.76	2.28	1.53
79	1	0.58	0.3	1	0.82	0.3	1.88	0.82	3.1	1.34
80	1	0.9	0.26	1	0.98	0.26	1.34	1.33	1.82	1.08
81	1	0.08	0.04	1	0.56	0.04	1.6	0.76	3.9	1.52
82	1	0.22	0.04	1	0.74	0.04	2.26	0.8	1.8	1.08
83	1	0.96	0.32	1	1	0.32	2	0.9	3.02	2.3
84	0.96	0.58	0	0.98	0.72	0	1.66	0.94	2.6	2.3
85	1	0.4	0.02	1	0.56	0.02	2	0.7	4.42	0.74
86	1	1	0.34	1	1	0.34	1.84	0.76	5.78	1.34
87	1	0.9	0.06	1	1	0.06	2.22	0.7	6.08	1.26
88	1	1	0.66	1	0.72	0.66	1.54	0.72	4.5	2.32
89	1	1	0.26	1	1	0.26	1.4	0.84	2.76	1.66
90	0.96	0.88	0	0.98	0.98	0	1.52	0.74	3.62	0.66
91	1	0.94	0.78	1	1	0.92	1.32	0.88	2.32	1.5
92	1	0.86	0.74	1	0.96	0.74	2.12	0.88	4.76	1.04
93	1	1	0.42	1	1	0.44	2	0.7	1.94	1.08
94	1	1	0.64	1	1	0.66	0.78	0.62	3.54	1.48
95	0.98	0.52	0	1	0.98	0	1.9	0.7	2.92	0.62
96	1	0.38	0.18	1	0.72	0.5	1.72	0.6	6.3	0.68
97	1	1	0.94	1	1	0.96	1.3	0.94	3.58	1.88
98	1	1	0.1	1	1	0.28	1.4	0.64	5.44	3.54
99	1	0.96	0.36	1	0.96	0.4	2	0.78	5.72	3.66
100	0.96	0.64	0	0.98	0.9	0	0.94	0.64	3.1	0.8
101	1	0.22	0.02	1	0.9	0.02	2.14	0.84	1.82	0.82
102	1	0.2	0.02	1	0.36	0	0.76	0.6	1.26	0.16
103	0.94	0.9	0	1	1	0	1.66	0.92	7.22	1.16
104	1	0.84	0.08	1	1	0.08	1.62	1	4.18	1.1
105	1	1	0.64	1	1	0.88	1.96	0.74	3.34	2.34
106	0.98	0.34	0	1	0.74	0	1.96	0.84	4.48	1.42
107	1	0.24	0.12	1	0.24	0.16	2.26	0.92	2.56	1.21
108	1	0.8	0.72	1	1	0.98	1.32	0.72	3.14	0.78
109	1	0.12	0	1	0.44	0.26	1.66	0.56	6.32	0.6
110	0.96	0.66	0	1	0.98	0	1.3	0.82	6.2	1.06
111	1	0.96	0	1	1	0	1.78	0.88	4.7	1.56
112	1	0.38	0.02	1	0.98	0.3	1.5	0.7	5.38	1.1
113	1	0.16	0.02	1	0.46	0.02	1.54	0.92	5.04	1.34
114	1	0.54	0.08	1	0.7	0.08	1.92	0.72	2.88	0.24
115	0.98	0.72	0	1	0.96	0	1.9	0.74	5.38	1.1
116	1	0.2	0.02	1	0.58	0.04	1.56	0.83	4.28	2.21
117	1	0.78	0.08	1	1	0.1	2	0.86	2.84	1
118	0.96	0.98	0.44	1	1	0.54	2.04	0.78	1.44	1.38
119	1	0.98	0.84	1	1	0.84	1.42	0.96	5.14	0.94
120	1	1	0.06	1	1	0.8	1.96	0.96	6.9	1.52
121	1	1	0.24	1	1	0.48	2.3	0.98	1.92	1.6
122	1	0.26	0.14	1	0.76	0.14	1.54	0.64	5.8	0.86
123	1	0.92	0.08	1	1	0.86	2	0.9	3.16	1.88
124	0.98	0.52	0	1	0.9	0	1.94	0.8	4.64	1.14
125	0.98	0.92	0	1	0.96	0	1.72	0.82	3	1.78
126	1	1	0.24	1	1	0.34	1.74	0.82	6.98	2.02
127	1	0.34	0.04	1	0.46	0.04	1.44	0.62	4.14	0.46
128	0.98	1	0.88	1	1	0.96	1.3	0.84	6.06	2.72
129	1	0.98	0.04	1	1	0.04	1.18	0.78	2.8	2.28
130	0.94	0.66	0	1	0.96	0	1.5	0.72	4.08	1.72
131	1	0.34	0.02	1	0.72	0.02	1.98	0.7	3.72	0.72
132	1	0.68	0.02	1	0.98	0.02	2.6	0.76	4.22	0.86
133	0.98	0.52	0	1	0.92	0	1.76	0.74	3.32	0.94
134	0.96	1	0	1	1	0	1.66	0.68	3.08	3
135	1	0.94	0.04	1	0.98	0.04	1.54	0.8	4.28	1.96
136	1	0.94	0.06	1	0.98	0.06	2.14	0.74	2.48	2.34
137	1	0.86	0	1	1	0	1.56	0.78	5.76	3.1
138	1	0.8	0.04	1	0.94	0.06	1.86	0.76	6.16	2.16
139	0.96	0.28	0	1	0.94	0	1.68	0.78	3.48	0.94
140	1	0.96	0.44	1	0.96	0.54	2	0.9	3.26	2.62
141	1	1	0.02	1	1	0.02	1.48	0.86	4.14	2.16
142	0.96	0.88	0	1	0.98	0	1.92	0.72	2.74	1.86
143	1	1	0.16	1	1	0.88	1.78	0.82	4.5	1.74
144	1	0.72	0.06	1	0.98	0.08	2.02	0.76	4.54	1.72
145	0.98	0.94	0	1	0.94	0	2.02	0.72	4.54	0.94
146	1	0.3	0.08	1	0.44	0.1	2.36	0.64	3.1	0.64
147	1	0.04	0.06	1	0.08	0.06	2.32	0.1	2.98	0.1
148	0.98	0.46	0	1	0.7	0	2	0.7	6.12	1.8
149	0.96	0.14	0	1	0.78	0	1.48	0.68	3.8	0.98
150	1	1	0.02	1	1	0.04	1.52	0.84	7.34	1.94
151	1	0.92	0.1	1	0.98	0.1	1.68	0.8	4.98	0.26
152	0.96	1	0	1	1	0	2.14	0.9	6.62	2.9
153	1	0.68	0	1	0.92	0	2.08	0.96	4.46	1.44
154	0.94	0.34	0	1	0.42	0	2.2	0.8	4.92	1.68
155	0.96	0.7	0	1	0.94	0	1.94	0.78	2.82	2.8
156	1	0.98	0.02	1	1	0.04	1.78	0.84	2.92	1.68
157	1	0.92	0.08	1	1	0.08	2.76	0.9	2.62	0.96
158	1	0.94	0.08	1	0.98	0.08	2.24	0.84	6.84	1.04
159	1	1	0	1	1	0	1.52	0.78	3.52	2.86
160	1	1	0.02	1	1	0.02	2.46	0.76	4.86	2.72
161	1	0.84	0	1	1	0	2.38	0.94	4.94	2.72
162	1	1	0.12	1	1	0.12	2.04	0.8	2.96	2.5
163	1	0.72	0.04	1	0.9	0.04	1.64	1.02	2.54	1.85
164	1	1	0.88	1	1	0.88	2.14	1.26	3.98	3.96
165	1	0.48	0.48	1	0.74	0.48	2.48	0.98	2.78	2.6
166	1	0.94	0	1	0.98	0	2.16	0.8	4.42	2.26
167	1	1	0.26	1	1	0.32	2.16	0.82	3.56	2.88
168	1	1	0.02	1	1	0.02	2.21	0.9	3.58	1.18
169	1	0.64	0	1	1	0.06	2.3	1.04	4.06	1.28
170	1	0.02	0.08	1	0.28	0.12	2.16	1.32	2.46	1.94
171	1	0.02	0.08	1	0.1	0.1	1.14	0.1	3.6	0.1
172	1	0.42	0.08	1	0.9	0.08	2.26	1.32	4.6	1.6
173	1	0.32	0.28	1	0.4	0.56	2.5	1.24	5.26	1.28
174	0.98	0.02	0	1	0.12	0	2.5	0.1	3.34	0.1
175	0.96	0.12	0	1	0.38	0	1.76	0.9	1.88	1.92
176	0.98	0.04	0	1	0.38	0	1.3	0.68	3.38	1.64
177	1	0.64	0.28	1	0.96	0.28	1.82	1.64	4.02	2.08
178	1	0.62	0	1	1	0	1.54	1.21	1.62	1.3
179	0.96	0.16	0	1	0.68	0	1.56	0.9	2.06	1.84
180	0.96	0	0	1	0	0	2	0.1	2.04	0.1
181	0.94	0	0	1	0.06	0	1.62	0.1	2.56	0.1
182	1	0.32	0.08	1	1	0.2	1.48	0.9	2.76	1.22
183	1	0.4	0	1	0.98	0	1.3	0.86	1.18	1
184	0.98	0.28	0.08	1	0.88	0.14	1.68	0.82	1.54	1.46
185	1	0.34	0	1	0.78	0	0.72	0.54	5.76	2.06
186	0.96	0.22	0	0.98	0.56	0	1.24	1.08	1.12	1.06
187	1	0	0	1	0.04	0	1.76	0.1	3.46	0.1
188	1	0.3	0.04	1	0.96	0.04	1.22	0.92	4.94	1.87
189	1	0.24	0	1	0.9	0	1.32	0.96	1.5	1.12
190	1	0.16	0.04	1	0.16	0.04	2.16	0.1	2.46	0.1
191	0.96	0.16	0	0.98	0.72	0	2.04	1.32	4.66	0.9
192	1	0.08	0.02	1	0.08	0.02	2.18	0.1	4	0.1
193	1	0.22	0.18	1	0.22	0.18	1.84	0.86	3.62	1.92
194	1	0.22	0.02	1	0.68	0.02	1.84	0.86	3.2	1.52
195	0.96	0.02	0	0.98	0.36	0	1.8	0.76	3.08	1.62
196	1	0.04	0.04	1	0.22	0.04	2.58	0.76	3.74	1.24
197	1	0.96	0.94	1	0.96	0.94	1.44	0.82	6.46	1.32
198	1	0.08	0.02	1	0.58	0.06	2	1.02	2.4	1.21
199	0.96	0	0	1	0.02	0	1.56	0.1	2.34	0.1
200	1	1	0.12	1	1	0.12	1.62	1.11	2.72	0.62
201	1	0.8	0.66	1	0.96	0.7	1.24	0.84	3.64	0.98
202	1	0.28	0.02	1	1	0.1	1.64	1	4.12	1.36
203	1	0.16	0	1	0.38	0.08	2.28	1.16	4.56	2.58
204	1	0.22	0	1	0.7	0	1.7	1.32	2.22	1.5
205	1	0	0	1	0.06	0.28	2	0.1	3.5	0.1
206	1	0.02	0.04	1	0.12	0.04	2.16	0.1	2.4	0.1
207	1	0.04	0	1	0.72	0.04	1.7	0.74	1.76	1.72
208	0.98	0	0	1	0.02	0	1.46	0.1	4.74	0.1
209	1	0	0	1	0.02	0	1.62	0.1	5.12	0.1
210	0.96	0.22	0	0.98	0.46	0.12	1.7	0.84	4.9	1.28
211	1	0	0	1	0	0.04	1.8	0.1	5.12	0.1
212	1	0.94	0.92	1	0.94	0.94	1.86	0.94	3.16	1.6
213	1	0.44	0.38	1	0.72	0.48	1.74	0.88	1.96	0.98
214	1	0.12	0.04	1	0.3	0.1	1.34	0.76	2.92	1.62
215	1	0.96	0.92	1	0.96	0.98	2.1	0.82	3.48	1.84
216	1	0.16	0.08	1	0.24	0.24	2	0.72	3	1.26
217	1	0.16	0.02	1	0.56	0.02	1.84	0.76	5.76	2.78
218	1	0.04	0	1	0.22	0	1.6	0.78	5.14	2.18
219	1	0	0	1	0.06	0	1.6	0.1	7.08	0.1
220	0.96	0.1	0.04	1	0.48	0.04	1.4	0.78	7.6	1.68
221	1	0	0	1	0	0	1.66	0.1	4.14	0.1
222	0.98	0.04	0	1	0.28	0	1.96	0.64	4.74	1.89
223	0.94	0.08	0.02	0.98	0.48	0.04	0.98	0.9	3.38	1.52
224	0.96	0	0	1	0.1	0	1.74	0.1	8.2	0.1
225	0.98	0	0.02	1	0.16	0.08	1.88	0.1	1.78	0.1
226	0.94	0.22	0	1	0.72	0	2.06	0.92	3.68	1.1
227	1	0.2	0.02	1	0.56	0.02	2.04	0.84	3.84	1.68
228	0.94	0	0	0.96	0.06	0	2.18	0.1	6.82	0.1
229	0.92	0.24	0.04	0.96	0.42	0.06	1.4	0.96	3.36	1.53
230	1	0	0	1	0.16	0	1.52	0.1	4.64	0.1
231	1	0.06	0.14	1	0.98	0.14	1.62	0.94	5.32	2.08
232	1	0.04	0	1	0.14	0	1.82	0.1	4.5	0.1
233	1	0	0.06	1	0.06	0.06	2.18	0.1	6.14	0.1
234	1	0.02	0	1	0.18	0	1.86	0.1	4.3	0.1
235	1	0.1	0.02	1	0.34	0.02	1.5	0.84	2.39	2.3
236	1	0	0	1	0	0	1.54	0.1	6.42	0.1
237	0.98	0.16	0	0.99	0.6	0	1.54	0.68	7.5	2.34
238	1	0.24	0.04	1	0.58	0.04	1.48	0.86	1.36	1.26
239	1	0.28	0.08	1	0.78	0.08	1.4	0.78	1.74	1.32
240	1	0.4	0	1	0.92	0	1.58	0.9	4.26	1.66
241	1	0.78	0	1	0.98	0	1.72	0.74	1.7	1.16
242	1	0.46	0.26	1	0.88	0.46	1.32	0.76	4.1	2.5
243	1	0.42	0	1	0.68	0	1.22	0.8	8.16	3.04
244	1	0.32	0.06	1	0.82	0.06	2.4	0.82	5.64	3.08
245	1	0.08	0	1	0.26	0	1.6	0.76	5.82	1.48
246	1	0.2	0.08	1	0.3	0.08	1.44	0.82	6.62	2.62
247	1	0.42	0.12	1	0.68	0.12	2.22	0.8	2.68	0.68
248	1	0.22	0.12	1	0.98	0.12	1.3	0.76	5.3	1.88
249	1	0.48	0	1	0.86	0	1.38	0.8	5.78	3.54
250	1	0.16	0.12	1	0.32	0.12	1.8	0.9	5.18	3.66
251	1	0.5	0.46	1	0.62	0.46	1.54	0.94	6.16	3.8
252	1	0.74	0.74	1	0.96	0.82	2.02	0.7	6.74	2.82
253	1	0.4	0.38	1	0.64	0.38	1.54	0.76	1.38	1.16
254	1	0.32	0.24	1	0.9	0.24	2.26	0.7	6.94	1.16
255	1	0.28	0.02	1	0.84	0.02	2.36	0.72	3.22	1.1
256	1	0.54	0.54	1	0.64	0.6	1.72	0.84	2.42	2.34
257	0.98	0.12	0	1	0.42	0	2.14	0.74	10.38	1.42
258	1	0.04	0	1	0.16	0	2.2	0.1	3.74	0.1
259	0.96	0.44	0.06	1	0.68	0.14	2.2	0.88	4.92	2.78
260	1	0.3	0.18	1	0.94	0.28	2.24	0.7	4.88	2.6
261	1	0.52	0	1	1	0	1.64	0.62	3	1.06
262	1	0.36	0.18	1	0.96	0.28	2.12	1.21	8	2.56
263	0.92	0	0	0.94	0.14	0	1.26	0.1	5.34	0.1
264	1	0.12	0	1	0.16	0	1.62	0.1	3.22	0.1
265	1	0.32	0.22	1	0.9	0.3	2.46	1.21	6.26	2.24
266	0.98	0.24	0	1	0.98	0	1.72	1.12	3.9	1.1
267	1	0.16	0	1	0.76	0	2.42	1.21	4.06	2.21
268	1	0.7	0.18	1	0.98	0.18	1.9	0.94	6.16	1.36
269	1	0.48	0.38	1	0.52	0.38	1.14	0.86	5.12	1.38
270	1	0	0	1	0.06	0	2.02	0.1	6.08	0.1
271	1	0.32	0	1	0.92	0	1.68	1	4.22	1.52
272	1	0.26	0.14	1	0.5	0.14	1.9	1.24	3.02	1.6
273	1	0.26	0.24	1	0.98	0.4	1.82	1.14	3.46	1.86
274	1	0.24	0	1	0.26	0	2.1	0.92	6.86	1.88
275	1	0.06	0	1	0.22	0.02	1.72	0.72	4.86	1.14
276	1	0.12	0	1	0.14	0	1.82	0.1	6.76	0.1
277	1	0.12	0.08	1	0.12	0.12	1.56	0.1	5.34	0.1
278	1	0	0	1	0	0	1.68	0.1	5.6	0.1
279	1	0.92	0.32	1	1	0.42	1.26	0.7	1.96	1.72
280	1	0	0	1	0.04	0	1.76	0.1	2.2	0.1
281	1	0.14	0.14	1	0.4	0.18	1.56	0.72	2.04	1.72
282	1	0.72	0.66	1	0.82	0.68	2.14	0.74	2.06	0.72
283	1	0	0	1	0.12	0	2.58	0.1	4.1	0.1
284	1	0.16	0.04	1	0.56	0.04	1.54	0.86	6.58	2.94
285	1	0.04	0	1	0.26	0	2.18	0.78	5.38	2.23
286	1	0.04	0.02	1	0.1	0.04	1.7	0.1	6	0.1
287	1	0.08	0.06	1	0.28	0.1	2	0.96	5.9	2.34
288	1	0.3	0.32	1	0.46	0.4	2.2	0.98	3.54	3.1
289	0.96	0.4	0.38	0.98	0.86	0.58	1.1	0.64	7.76	2.16
290	0.98	0	0	0.98	0	0	1.26	0.1	4.26	0.1
291	1	0.24	0	1	0.78	0.2	0.92	0.8	6.9	2.62
292	0.96	0.46	0	0.96	1	0.14	1.06	0.82	6.92	2.16
293	1	0.34	0	1	0.8	0	1.16	0.82	6.24	2.86
294	1	0.36	0.02	1	0.8	0.12	1.28	0.62	5.32	1.74
295	1	0.1	0.06	1	0.14	0.08	1.5	0.1	3.94	0.1
296	1	0.08	0	1	0.3	0	0.88	0.78	5.1	2.94
297	0.98	0.24	0	0.98	0.52	0	1.12	0.72	5.06	2.64
298	1	0.56	0.24	1	0.68	0.34	0.92	0.7	8.54	2.2
299	0.96	0.48	0.02	0.96	0.98	0	0.98	0.76	7.44	2.8
300	1	0	0	1	0	0	1.18	0.1	7.2	0.1
301	1	0.34	0.2	1	1	0.6	1.54	0.68	5.46	1.94
302	1	0.02	0.1	1	0.24	0.18	1.2	0.1	8.96	0.1
303	1	0.74	0.72	1	0.96	0.78	1.4	0.74	5.22	2.9
304	1	0.88	0.84	1	0.96	0.92	0.84	0.78	6.08	1.44
305	1	0.04	0	1	0.26	0.06	1.08	0.76	7.82	1.68
306	1	0.26	0.02	1	0.96	0.06	1.08	0.78	5.28	2.8
307	1	0.04	0.04	1	0.24	0.18	0.96	0.68	6.16	1.68
308	1	0	0	1	0	0	0.9	0.1	5.08	0.1
309	0.98	0.26	0	0.98	0.86	0.16	1.64	0.72	5	2.04
310	1	0.12	0.08	1	0.78	0.22	1.28	0.82	6.48	2.86
311	0.94	0.12	0.12	0.94	0.56	0.44	0.88	0.76	6.84	2.72
312	1	0.3	0.18	1	0.64	0.18	1.08	0.72	6.52	2.72
313	1	1	0.48	1	1	0.88	1.64	0.64	6.4	2.5
314	1	0.04	0	1	0.04	0	1.24	0.1	4.92	0.1
315	0.96	0.08	0.06	0.96	0.18	0.16	1.26	0.1	10.62	0.1
316	1	0.22	0	1	0.6	0.02	1	0.68	6.3	2.6
317	1	0.94	0.82	1	1	0.92	1.08	0.84	9.56	3.26
318	1	0.36	0.28	1	0.88	0.8	1.22	0.1	10.64	2.88
319	1	0.04	0.04	1	0.18	0.08	1.2	0.9	6.18	1.18
320	1	0.4	0.14	1	0.4	0.26	0.94	0.86	7.5	2.6
321	1	0.4	0.36	1	0.84	0.82	1.22	0.82	11.4	3.38
322	1	0.28	0.14	1	0.8	0.3	1.4	0.54	4.34	1.44
323	1	0.26	0	1	0.84	0.04	1.04	0.87	8.06	3.9
324	1	0.86	0.86	1	1	0.92	1.38	1.02	6.22	2.54
325	1	0.22	0	1	0.86	0	1	0.86	7.28	2.2
326	1	0.46	0.42	1	1	0.9	1.16	0.96	3.88	1.88
327	1	0.16	0	1	0.56	0	1.46	1.01	3.92	1.62
328	0.92	0.6	0.54	0.92	1	0.54	1.08	0.84	9.08	1
329	1	0.24	0	1	0.72	0	1.16	0.86	7.4	3.32
330	1	0.34	0.04	1	0.92	0.2	1.32	0.79	9.56	3.8
331	0.96	0.2	0.02	0.96	0.96	0.14	2.02	1.06	2.98	1.14
332	1	0.56	0.04	1	0.86	0.04	1.2	0.76	6.6	2.56
333	1	0.44	0	1	0.88	0	0.9	0.76	7.74	3.34
334	1	0.2	0	1	0.82	0.04	1.42	0.82	4.6	0.92
335	1	0.56	0.04	1	0.9	0.08	1.16	0.78	5.62	2.2
336	1	0.98	0.52	1	1	0.2	0.78	0.72	7.08	0.18
337	1	1	0.02	1	1	0.48	1.34	0.86	8.82	1.44
338	1	0.92	0.18	1	1	0.14	1.3	0.82	3.12	1.36
339	0.92	1	0.36	0.92	1	0.7	0.9	0.67	6.9	0.16
340	1	1	0.32	1	1	0.84	1.22	0.87	6.76	0.22
341	1	0.28	0	1	0.84	0	1.24	1.02	9.2	1.2
342	1	0.68	0	1	0.88	0	1.12	0.87	10.22	0.124
343	1	0.98	0.44	1	1	0.92	1.18	1.04	6.2	1.42
344	1	1	0.98	1	1	1	0.84	0.82	5.28	3.08
345	1	0.68	0.44	1	0.7	0.58	0.96	0.78	8.38	3.63
346	0.92	0.68	0	0.92	0.94	0	1.26	1.04	7.62	2.76
347	1	0.98	0.06	1	1	0.12	0.54	0.5	4.02	2.38
348	1	0.86	0.1	1	0.98	0.7	1.3	1.02	4.96	0.82
349	1	0.48	0	1	0.9	0	1.42	0.74	4.82	1.12
350	1	0.96	0	1	1	0.04	0.9	0.78	6.14	1.44
351	1	1	0.34	1	1	0.76	1.16	1.14	8.14	2.18
352	1	1	0.68	1	1	0.9	0.88	0.86	7.48	2.02
353	1	0.94	0.48	1	1	0.84	0.89	0.86	5.98	0.58
354	1	0.84	0.84	1	0.96	0.96	1.3	0.72	8.52	0.6
355	1	0.14	0.02	1	0.28	0.02	1.06	0.82	7.7	0.86
356	1	0.92	0.32	1	0.98	0.58	1.18	1.06	6.86	1.24
357	1	0.9	0.48	1	1	0.9	0.96	0.94	9.86	3.16
358	1	0.98	0	1	1	0	1.1	0.98	9.72	1.14
359	1	0.74	0	1	1	0.22	1.12	0.9	8.76	1.76
360	1	0.24	0.1	1	1	0.24	1.94	0.8	8.04	2.48
361	1	0.3	0	1	0.98	0	0.94	0.92	8.2	1.88
362	1	0.9	0	1	0.9	0.1	0.924	0.86	8.72	0.8
363	0.92	0.84	0	0.94	1	0	0.94	0.82	9.36	2
364	1	0.46	0	1	1	0.02	0.84	0.8	11.14	1.14
365	0.94	0.98	0.78	0.96	1	0.92	0.85	0.82	7.18	0.52
366	1	0.9	0.02	1	1	0.06	0.86	0.8	6.7	0.32
367	1	1	1	1	1	1	0.88	0.84	6.98	0.42
368	1	0.8	0.26	1	1	0.82	0.94	0.92	7.76	2.62
369	1	1	0	1	1	0	1.16	1.14	8.54	2.48
370	1	0.98	0.02	1	1	0.1	1.18	0.92	9.76	3.52
371	1	0.98	0.7	1	1	0.92	1.16	1.02	8.66	2.46
372	0.96	0.64	0	0.98	0.96	0	1.2	0.86	9.42	1.26
373	1	0.84	0.14	1	0.96	0.36	0.76	0.71	7.92	2.31
374	1	0.82	1	1	1	1	1.26	1.06	6.46	2.02
375	1	0.96	0.02	1	0.98	0.02	1.26	0.82	11.02	1.36
376	1	0	0	1	0	0	1.3	0.1	3.48	0.1
377	1	0.08	0.52	1	0.64	0.62	1.36	0.1	6.9	0.1
378	0.96	0.36	0.06	0.98	0.36	0.22	0.98	0.78	3.5	1.2
379	1	0	0	1	0.56	0	1.06	0.83	2.54	1.04
380	1	0.2	0	1	1	0.04	1.02	0.78	7.78	0.84
381	1	0.2	0.02	1	0.9	0.12	1.02	0.94	5.7	1.1
382	1	0.98	0	1	1	0	1.6	1.18	6.34	1.66
383	0.98	0.96	0.78	1	0.98	0.82	1.98	1.12	7.88	1.2
384	1	1	0.78	1	1	0.84	1.7	1.12	4.8	1.6
385	1	0.96	0.96	1	1	1	1.24	0.8	8.1	0.56
386	1	0.96	0.6	1	1	1	1.22	0.88	7.04	0.28
387	1	0.98	0.34	1	1	0.64	1.26	1	8.14	1.52
388	0.96	0.98	0.58	0.98	1	0.9	1.18	1.12	4.02	1.18
389	1	0.72	0	1	0.98	0	0.98	0.88	4.28	1.2
390	1	0.62	0	1	0.78	0	1.36	1.02	3.52	0.64
391	0.94	0.06	0	1	0.5	0	1.1	0.6	3.88	0.6
392	1	0.46	0.04	1	0.66	0.1	1.18	0.7	8.52	1.2
393	1	0.86	0	1	0.96	0	1.18	0.86	7.4	1.64
394	0.98	0.94	0.8	1	0.96	0.9	1.3	1.1	11.88	1.72
395	1	1	0.9	1	1	0.9	1.12	1	7.46	1.56
396	1	0.3	0	1	0.34	0.02	1.1	0.82	10.76	0.24
397	1	0.92	0	1	0.98	0.1	1.1	0.8	7.6	0.22
398	0.96	1	0	1	1	0.08	0.96	0.86	5.16	1.1
399	1	0.22	0	1	0.98	0	0.92	0.79	6.82	2.21
400	1	1	0.56	1	1	0.56	1.68	1.28	7.06	1.8
401	1	0.34	0	1	0.98	0	1.72	1.21	10	3.34
402	1	1	0.36	1	1	0.52	1.36	1.11	4.7	2.21
403	0.98	0.84	0	1	0.92	0.12	1.46	1.16	10.032	1.34
404	1	1	0	1	1	0.8	1.66	1.34	6.62	1.98
405	1	1	0	1	1	0	1.42	0.96	9.62	2.1
406	0.96	0.78	0.04	1	1	0.1	1.48	1.02	8.6	0.14
407	1	1	0.9	1	1	0.92	1.14	1.02	6.12	1
408	1	0.78	0	1	0.86	0.06	1.1	1	5.426	1.78
409	1	0.98	0.56	1	1	0.58	1.64	1.08	7.12	2.56
410	1	0	0.06	1	0.38	0.06	0.98	0.96	6.52	2.42
411	1	0.12	0.1	1	0.2	0.1	1.34	0.79	4.5	1.35
412	0.98	0.12	0.1	1	0.24	0.2	1.24	0.84	5.38	2.13
413	0.98	0.04	0.02	1	0.42	0.04	1.52	0.91	9.88	1.46
414	1	0.06	0.3	1	0.96	0.32	1.22	0.92	7.36	1.18
415	1	0.06	0	1	0.06	0.02	1.18	0.1	2.78	0.1
416	0.98	0.34	0	1	0.34	0.02	1.16	1.06	6.34	0.7
417	1	0.2	0.86	1	0.94	0.26	0.86	0.83	8.88	2.31
418	0.94	0.94	0.2	1	1	0.24	1.8	1.1	9.72	0.7
419	1	0.66	0	1	0.94	0.1	1.4	0.78	4.14	0.64
420	1	0	0.04	1	0.12	0.1	1.32	0.1	5.82	0.1
421	0.98	0.76	0.28	1	0.86	0.34	1.2	0.86	4.9	0.58
422	0.96	0	0	1	0	0	1.04	0.1	10.58	0.1
423	1	0.66	0.18	1	0.94	0.6	1.14	0.76	8.72	0.4
424	1	0.76	0	1	0.96	0.26	1.22	0.8	8.56	0.9
425	1	0.1	0.1	1	0.9	0.2	1.18	1.1	8.6	1.6
426	1	0.46	0.16	1	0.88	0.38	1.34	1	8.44	0.98
427	0.96	0.28	0	1	0.88	0	1.12	0.68	7.82	1.16
428	1	0.98	0.18	1	1	0.22	1	0.64	8.36	1.32
429	1	0.96	0.6	1	1	0.6	2.12	1.04	7.16	1.76
430	0.96	0.94	0.56	1	1	0.6	1.34	1.1	9.94	1.1
431	1	0.98	0.64	1	1	0.66	1.44	0.94	10.82	1.82
432	1	1	0.64	1	1	0.7	0.98	0.76	9.16	2.26
433	0.98	0.04	0	1	0.82	0	1.32	0.82	5.92	1.24
434	1	0.86	0.68	1	1	0.78	0.98	0.98	9.72	1.36
435	1	0.84	0.26	1	0.96	0.38	1.04	1.04	7.36	0.72
436	0.98	0.98	0.68	1	1	0.86	0.9	0.9	8.1	1.86
437	0.96	0.92	0.62	1	0.98	0.88	1.06	0.96	4.76	2.06
438	1	0.9	0.2	1	0.96	0.48	1.26	1.04	3.8	1.5
439	1	1	0.24	1	1	0.98	1.24	1.2	6.36	1.78
440	0.96	0.88	0.62	1	0.96	0.92	1.08	0.98	7.1	3.04
441	1	0.98	0.8	1	1	0.92	0.98	0.96	7.3	1.1
442	0.96	0.88	0.12	1	0.98	0.18	1.7	1.04	3.9	1.16
443	1	1	0.96	1	1	0.96	1.8	1.34	6.38	1.44
444	1	0.94	0.52	1	1	0.82	0.92	0.88	6.74	0.92
445	1	0.24	0.04	1	0.62	0.04	1.36	1	5.806	0.82
446	1	0.8	0.3	1	0.96	0.92	1.36	1.08	7.62	1.96
447	1	0.84	0.02	1	0.96	0.08	1.28	1.08	5.38	2.3
448	1	1	1	1	1	1	1.32	1.14	6.14	2.84
449	1	0.78	0.02	1	0.96	0.06	1.22	1.06	4.34	2.02
450	1	0.64	0.64	1	0.76	0.72	1.28	0.92	6.6	3.5
451	1	0.78	0.04	1	1	0.46	1.52	0.6	7.7	0.38
452	1	0.72	0.7	1	1	0.98	1.32	0.86	5.54	1.8
453	1	0.76	0	1	0.94	0.1	1.12	1.06	8.92	1.9
454	1	0.26	0	1	0.92	0	1.24	1.14	7.24	0.56
455	1	0.34	0	1	0.78	0	1.18	1.12	6.5	0.22
456	1	0.8	0.74	1	0.9	0.9	1.2	1.1	7.86	1.9
457	1	0.52	0	1	0.94	0	0.8	0.78	7.8	1.92
458	1	0.06	0.04	1	1	0.32	2.28	1.58	6.02	0.98
459	1	1	0.32	1	1	0.36	0.87	0.82	4.7	1.46
460	1	1	0.64	1	1	0.8	1.08	1	6.5	0.98
461	0.98	1	0.08	1	1	0.44	1.04	1	5.48	1.3
462	0.96	0.3	0.02	1	0.94	0.02	0.8	0.78	6.7	1.6
463	0.98	0.06	0	1	0.7	0.26	1.08	0.98	6.2	2.12
464	1	0.38	0	1	0.94	0	1.84	0.92	5.96	1.6
465	1	1	0.14	1	1	0.44	1.72	1.46	5.56	1.38
466	0.96	0.98	0.3	1	1	0.6	1.56	1.5	4.08	1.44
467	0.96	1	0.22	1	1	0.64	1.54	1.3	6.36	1.9
468	0.94	0.64	0.04	1	0.94	0.16	1.66	1.28	8.5	0.54
469	1	0.86	0.08	1	0.92	0.24	1.6	0.78	10.64	2.2
470	1	0.66	0	1	0.96	0	1.34	0.78	8.2	1.88
471	0.98	0.92	0.56	1	0.98	0.7	1.5	0.94	7.68	1.62
472	1	1	0.42	1	1	0.8	2	1.18	3.8	1
473	0.96	0.36	0.06	0.98	0.66	0.1	0.88	0.86	4.08	0.32
474	1	0.94	0.2	1	1	0.64	1.64	1.4	5.94	1.8
475	1	1	0.3	1	1	0.72	1.1	1.02	5.74	2.14
476	1	0.78	0	1	0.94	0.02	1.12	0.68	9.9	1.56
477	1	1	0.26	1	1	0.84	1.64	1.34	8.76	3.34
478	0.96	0.98	0.44	0.98	0.98	0.82	1.52	1.08	5.28	0.92
479	1	0.96	0.06	1	1	0.08	1.7	1.18	5.3	2.2
480	1	0.66	0.36	1	0.76	0.72	1.68	0.5	7.04	0.18
481	1	0.98	0.32	1	0.98	0.48	1.06	0.94	5.94	1.44
482	0.96	0.96	0.14	0.98	0.98	0.68	1.12	1.06	9.46	1.36
483	1	0.6	0.3	1	0.64	0.32	0.8	0.42	4.5	0.16
484	1	0.96	0.74	1	0.96	0.56	1.02	0.52	4.52	0.22
485	1	1	0.14	1	1	0.52	1.42	0.56	7.6	1.2
486	0.96	0.9	0.16	1	0.9	0.68	1.26	0.84	8.46	0.124
487	1	1	0.22	1	1	0.56	0.94	0.94	5.14	0.94
488	1	0.9	0.14	1	1	0.68	0.96	0.82	4.46	0.96
489	1	0.92	0.18	1	0.98	0.74	0.88	0.82	8.14	2.02
490	1	0.88	0.12	1	1	0.18	0.86	0.82	9.02	2.2
491	1	0.12	0.02	1	0.92	0.02	1.34	0.88	10.82	0.7
492	1	1	0.16	1	1	0.68	0.9	0.86	5.38	1.8
493	1	0.02	0	1	0.3	0	1.08	0.84	7.5	1.64
494	1	0.98	0.14	1	1	0.68	1.24	1.12	6.04	1.88
495	0.98	0.94	0.18	1	1	0.62	1.18	0.94	8.56	0.76
496	1	0.86	0.22	1	1	0.64	0.98	0.9	6.06	0.5
497	0.96	0.48	0.46	0.98	0.82	0.58	1.02	0.7	6.78	0.28
498	1	1	0.02	1	1	0.54	0.9	0.78	6.66	2.1
499	1	1	0.04	1	1	0.52	1.18	1.02	8.96	1.58
500	1	0.98	0.22	1	0.98	0.48	1	0.74	12.94	1.62
501	1	1	0.16	1	1	0.52	0.78	0.72	7.5	1.18
502	1	0.92	0.14	1	0.94	0.52	0.86	0.82	10.86	0.4
503	1	0.86	0.18	1	1	0.54	0.98	0.94	11.02	0.56
504	1	0.94	0.16	1	1	0.58	0.84	0.84	5.1	1.5
505	1	0.48	0.42	1	0.76	0.7	1.12	0.775	11	0.3

## Sheet: S4
Supplementary Table 4. Phenotypic data at seedling stage.
Number	PH_CK (cm)	PH_T2 (cm)	RL_CK (cm)	RL_T2 (cm)	RDW_CK (g)	RDW_T2 (g)	ADW_CK (g)	ADW_T2 (g)	TDW_CK (g)	TDW_T2 (g)	LA_CK	LA_T2	MDA_CK (mmol/g)	MDA_T2 (mmol/g)	Proline_CK (ug/g)	Proline_T2 (ug/g)	SPAD_CK (SPAD)	SPAD_T2 (SPAD)	REC_CK	REC_T2
1	10.25	5.33333	33.053	15.4573	0.134168	0.0163431	0.247877	0.12971	0.382044	0.146053	14528.7	3732.06	27.0911	57.0667	19.8234	76.1431	31.12	38.3946	0.134335	0.834311
2	11.6467	5.84333	26.7861	15.4746	0.116662	0.0151094	0.307517	0.12835	0.424178	0.143459	16522.2	3948.72	27.7315	36.6629	17.1167	76.8544	35.0466	38.8646	0.0993232	0.760943
3	8.75	4.33333	15.7102	14.4653	0.11066	0.0141049	0.30817	0.14467	0.41883	0.158775	16634.2	3647.06	16.3592	43.7432	14.8982	81.0052	35.0962	40.7679	0.114319	0.610486
4	9.33333	4.66667	34.8976	14.5504	0.170693	0.0152131	0.26096	0.13396	0.431653	0.149173	15967.6	3699.39	14.1587	43.2023	14.4207	71.6597	40.1903	42.7612	0.227385	0.721308
5	10.3733	4.29	44.1378	13.6659	0.166465	0.0115003	0.291773	0.12444	0.458238	0.13594	13118.1	3872.87	25.0886	39.3699	16.3499	79.0536	31.169	37.3846	0.22693	0.550025
6	9.68667	5.52	38.6646	15.1991	0.134095	0.0179451	0.35488	0.12988	0.488975	0.147825	16789.3	4481.78	23.2698	47.7989	16.2186	91.6348	39.5469	42.1012	0.162189	0.744512
7	11.8333	6.37333	37.7957	16.1102	0.233436	0.0153853	0.36645	0.15895	0.599886	0.174335	17028.1	4343.93	22.9443	40.5772	13.4436	92.6871	44.1909	46.0846	0.360872	0.638535
8	14.58	7.08	35.9039	12.9518	0.17828	0.011454	0.47428	0.16728	0.65256	0.178734	17557.8	3267.53	27.9698	34.3818	16.1463	77.511	38.8144	39.3346	0.282559	0.395403
9	10.3333	4.25	37.0669	13.6659	0.148591	0.014747	0.291773	0.12444	0.440365	0.139187	13983.1	3603.78	24.4001	50.3151	20.9118	96.3742	33.4937	37.3646	0.223183	0.874701
10	14.8933	8.14333	34.7043	12.6706	0.203337	0.0169921	0.32585	0.12835	0.529187	0.145342	16514.8	4016.49	20.6521	65.3366	16.0951	81.9339	36.8016	43.7012	0.332675	0.949212
11	11.25	5.33633	34.5839	17.6459	0.198765	0.0172764	0.457017	0.18785	0.655782	0.205126	16225.2	4736.06	28.9331	30.2069	20.1709	94.4658	36.8633	41.0612	0.323531	0.527638
12	10.4133	4.33	33.8259	13.6714	0.14142	0.0157945	0.291773	0.12444	0.433194	0.140235	15974.7	3184.57	20.902	72.4665	16.2586	99.9915	36.4485	37.5346	0.212841	0.979455
13	10	5.08333	37.1378	14.9992	0.0918453	0.0183932	0.380807	0.12614	0.472652	0.144533	16937.9	2742.51	21.7965	53.5983	14.5289	76.1594	33.6083	37.3846	0.113691	0.989317
14	10.1667	6.58333	35.0324	14.2648	0.14018	0.0159896	0.440397	0.12223	0.580577	0.13822	17699.6	3501.24	25.8694	51.1718	14.2842	83.3101	40.7846	40.9179	0.21036	0.84896
15	9.91667	6.33333	34.4349	18.0599	0.13334	0.0154171	0.264107	0.09044	0.397447	0.105857	14045.9	3442.17	24.7864	30.2832	16.0813	105.93	29.3441	38.9346	0.20868	0.541707
16	9.57667	5.66	38.345	15.268	0.201628	0.0152757	0.305517	0.11135	0.507145	0.126626	16181.1	3151.91	28.3104	68.3319	16.3523	101.082	29.3633	33.3512	0.345257	0.927571
17	7.95333	4.78667	35.2694	12.8897	0.18757	0.0108913	0.208497	0.07633	0.396067	0.0872213	14700.7	3097.02	28.1752	38.5593	17.3511	74.5927	30.8414	36.7012	0.31714	0.48913
18	12.5833	6.66667	34.5772	15.5987	0.0933694	0.0126258	0.222967	0.1343	0.316336	0.146926	15102.5	4430.35	19.6098	35.5054	16.3274	80.0236	31.4483	42.0012	0.129739	0.562579
19	13.76	6.59333	37.9245	16.0507	0.155701	0.0133895	0.36315	0.14365	0.518851	0.157039	15801.8	5096.22	24.2128	45.2695	14.7854	69.155	35.3246	42.8012	0.256401	0.588946
20	12.4167	5.41667	35.8213	18.6766	0.106617	0.0125659	0.329433	0.1581	0.43605	0.170666	15883.3	4577.28	26.5946	35.9702	19.658	101.146	32.8589	39.3846	0.159234	0.406588
21	12.72	6.40333	39.5309	15.2814	0.121276	0.0114478	0.349053	0.13872	0.470329	0.150168	16675.5	3509.02	26.3158	37.6893	13.9397	98.3294	39.5305	40.3312	0.188551	0.394778
22	13.3333	6.43333	39.3083	14.7198	0.183429	0.0161054	0.31951	0.26501	0.502939	0.281115	14515.2	5760.77	15.7758	45.8515	14.8945	81.7986	35.8962	40.8679	0.312858	0.510541
23	11.5833	6	38.2375	14.2574	0.224383	0.0134576	0.4	0.102	0.624383	0.115458	17845.5	2834.59	28.2874	38.684	14.6313	82.7814	31.6814	37.4579	0.394766	0.69576
24	12.6033	7.27	35.6151	15.8755	0.177079	0.0146683	0.206207	0.09554	0.383286	0.110208	15715.7	2974.73	21.3111	45.0583	16.8705	81.0052	32.7358	36.2846	0.303158	0.466827
25	13.53	5.78	38.5113	17.3455	0.137388	0.0124738	0.15991	0.08041	0.297298	0.0928838	13817.3	3645.23	22.1532	36.0519	18.1384	71.6597	31.2497	35.4846	0.223776	0.497383
26	11.2867	5.03667	36.3773	16.3615	0.246606	0.0144484	0.16967	0.06817	0.416276	0.0826184	12200.7	2522.12	23.3847	58.3653	18.8627	73.3533	34.9805	38.1512	0.446211	0.794837
27	10.25	5.75	34.7574	14.861	0.164802	0.015722	0.366447	0.15878	0.531249	0.174502	16788.6	3242.54	17.794	47.4289	19.6074	84.7908	38.9912	40.1946	0.282605	0.822203
28	10.9167	4.41667	34.2092	12.6182	0.104852	0.0167339	0.325133	0.1428	0.429985	0.159534	16695.4	3310.75	21.3111	55.7329	18.2263	68.8627	36.1091	38.1846	0.163703	0.923388
29	10.4167	4.75	35.6497	13.6542	0.206093	0.0212855	0.32204	0.13804	0.528133	0.159326	16320.4	4189.42	22.5145	37.8605	18.0996	76.3894	35.4976	48.7346	0.366185	0.878555
30	11.21	6.46	37.2387	20.1547	0.105456	0.0177001	0.333497	0.12733	0.438953	0.14503	15892.6	3694.67	23.1818	32.217	17.0227	103.304	38.3557	40.6346	0.164912	0.770011
31	10.33	5.08	32.6966	14.8674	0.111333	0.0236892	0.291337	0.11917	0.40267	0.142859	14361.5	3540.99	26.2954	52.6754	16.4259	64.1228	33.7879	40.4012	0.176666	0.918918
32	9.89	5.98333	32.8459	12.1671	0.171061	0.0152915	0.245997	0.08483	0.417057	0.100121	13045.5	3364.81	26.9287	47.5972	19.051	101.698	38.7315	45.5179	0.296121	0.729149
33	12.04	6.04	30.7175	13.0694	0.214532	0.0139432	0.337857	0.12869	0.552388	0.142633	15589.1	4460.98	19.964	38.3973	16.5901	92.4348	32.08	41.1012	0.384063	0.794319
34	11.37	6.03667	31.35	15.0619	0.108665	0.0120328	0.252597	0.11543	0.361262	0.127463	14958.3	4130.02	26.7686	46.2878	19.5901	79.0378	34.4723	36.8346	0.17233	0.603282
35	9.16667	4.16667	34.7694	13.057	0.128268	0.013412	0.294587	0.11492	0.422855	0.128332	16602.9	3881.3	20.1905	37.2514	18.7444	90.7549	40.9436	44.9012	0.212536	0.741199
36	7.89667	6.73	33.3987	15.0809	0.109662	0.0161063	0.270627	0.11696	0.380289	0.133066	15641.1	3668.29	27.7535	38.9307	18.4553	98.2044	38.1963	39.3012	0.175325	0.810634
37	9.61333	5.70333	35.4761	16.8136	0.146691	0.0154186	0.285627	0.11696	0.432317	0.132379	14526.2	3330.5	27.6217	51.2791	15.5378	89.4046	38.1109	43.0679	0.249381	0.791864
38	11.7667	5.6	31.6649	14.599	0.121476	0.0156851	0.315747	0.12308	0.437222	0.138765	15251.5	4890.54	25.8403	43.8561	17.1721	99.4984	33.5542	39.9012	0.198951	0.818514
39	13.4567	7.95667	31.8783	17.1571	0.159668	0.0156443	0.364653	0.11832	0.524322	0.133964	16287.5	4580.37	26.2775	32.2097	18.0382	82.5004	37.3334	41.3846	0.276336	0.614426
40	10.75	4.75	32.6485	18.2061	0.100708	0.0126914	0.27657	0.21607	0.377278	0.228761	14965.4	4866.34	27.626	35.9429	15.9595	89.0937	37.0048	42.4879	0.158417	0.519138
41	11.7467	5.58	35.1089	14.599	0.277444	0.0150378	0.315747	0.12308	0.593191	0.138118	16506.7	5478.65	30.7217	45.088	15.3837	103.187	33.4895	39.9012	0.511889	0.753783
42	8.77	3.02	34.9812	14.5326	0.127768	0.0134466	0.23507	0.08857	0.362838	0.102017	17572.4	3561.74	31.6432	48.6902	15.9595	102.494	37.297	44.2179	0.212536	0.694662
43	10	6.53333	34.4778	21.3113	0.112653	0.0149586	0.16127	0.09877	0.273923	0.113729	13922.9	2773.82	27.0255	36.243	20.4097	96.6644	39.8149	43.0279	0.182306	0.745861
44	8.64667	6.14667	32.4665	21.7479	0.0848441	0.0200062	0.15505	0.13855	0.239894	0.158556	23964.3	4747.1	19.0117	59.1836	16.5993	67.9093	36.1196	36.4512	0.126688	0.750619
45	7.5	6.25	36.821	23.6287	0.204648	0.0187948	0.467037	0.23987	0.671685	0.258665	17192	5550.72	21.1032	25.0004	18.4939	101.712	37.3318	40.6846	0.366296	0.529477
46	10.88	8.79667	33.8783	23.6396	0.164491	0.0218243	0.907997	0.284383	1.07249	0.306207	20443.5	6951.08	26.8325	44.9026	13.961	83.3198	35.6848	40.9512	0.285983	0.532434
47	6.77	6.25333	34.9616	20.7029	0.101549	0.0172444	0.70642	0.36142	0.807969	0.378664	19397.7	6650.77	25.3845	32.5885	16.2964	82.575	35.6101	38.3512	0.160098	0.224439
48	13.8067	5.22333	33.9949	14.5611	0.266215	0.0677889	0.39423	0.30073	0.660445	0.407509	15952.6	4840.33	22.1185	50.7305	16.1241	91.4941	35.5636	36.8346	0.48943	0.877889
49	8.70667	4.20667	34.5205	15.3739	0.165143	0.0170091	0.758837	0.14467	0.92398	0.161679	18675.8	3379.78	20.7587	36.0336	17.2806	87.0338	31.4366	44.5179	0.287287	0.750905
50	9.52	3.23199	31.0185	13.982	0.311912	0.0241642	0.984287	0.28662	1.2962	0.310784	19346	4009.57	18.5856	48.5743	18.9573	87.7332	35.7688	41.1346	0.580824	0.866422
51	7.25	3.2511	33.5785	19.3824	0.201664	0.0134141	0.249347	0.05168	0.451011	0.0650941	15463.2	2669.03	30.5512	46.3464	18.6333	98.3294	36.6271	45.3046	0.360328	0.441408
52	8.03	5.52558	31.7301	13.4761	0.2216	0.0234888	0.58831	0.25381	0.80991	0.277299	18243.8	3936.6	27.6708	38.0173	18.6193	92.1278	38.3346	51.9512	0.4022	0.848877
53	5.14333	5.38333	31.9253	16.8659	0.0984858	0.0183133	0.16235	0.05185	0.260836	0.0701633	15072.7	2590.51	26.8653	33.9154	21.0279	81.9979	36.6004	42.3846	0.155972	0.681335
54	9.87333	4.79	32.7628	26.1908	0.232456	0.0193673	0.24156	0.06256	0.474016	0.0819273	14094.3	3265.37	26.4193	42.5514	16.4131	74.9033	34.7058	40.1179	0.423912	0.886733
55	9.16667	6.91667	28.6262	19.7776	0.113001	0.0164957	0.15571	0.12121	0.268711	0.137706	14151.6	3346.91	27.1595	33.6211	15.083	67.8684	28.7686	35.9346	0.186002	0.549575
56	13.1633	4.24667	29.1226	22.347	0.184468	0.0177627	0.169997	0.08483	0.354465	0.102593	15145.7	3751.44	28.4614	55.3607	16.7483	71.2945	35.412	39.2179	0.328937	0.92627
57	7.51667	6.42563	30.6069	15.2713	0.158667	0.0139857	0.210553	0.13022	0.36922	0.144206	14723.5	3832.52	25.0739	43.206	15.3833	71.9794	38.9176	41.7346	0.277333	0.598571
58	13.1667	5.83333	29.1903	21.7264	0.1414	0.0164529	0.30347	0.10897	0.44487	0.125423	15565.1	2805.08	20.3094	29.5262	22.215	89.0292	33.5143	34.3712	0.2428	0.445285
59	10.4533	7.20333	29.0156	19.9802	0.132894	0.0364058	0.291023	0.15419	0.423917	0.190596	14908.2	3988.07	27.6726	38.8752	15.662	101.754	31.7429	34.6179	0.225788	0.790581
60	10.8167	9.23333	32.2274	21.9041	0.177115	0.017708	0.233373	0.15504	0.410488	0.172748	16102.9	5781.19	26.464	32.9572	15.8797	92.2349	33.4065	37.0346	0.31423	0.870796
61	12.1667	6	28.6754	16.9203	0.228359	0.0205943	0.22355	0.16405	0.451909	0.184644	14152.1	3725.89	26.5383	40.7975	16.5483	86.8086	30.4451	35.2679	0.416717	0.959428
62	13.5	6.75	31.1483	19.5933	0.104169	0.0147669	0.342487	0.16082	0.446656	0.175587	16372.5	4797.69	26.5863	37.3042	15.9267	96.9107	31.6624	35.4512	0.168338	0.576692
63	14.6467	5.89667	32.0591	23.0994	0.231736	0.0201679	0.366097	0.15793	0.597832	0.178098	16639.4	4566.02	14.6074	38.5394	16.7469	86.3648	37.2025	42.0012	0.423471	0.666792
64	13.2267	6.47667	29.8989	21.7819	0.120047	0.0156107	0.43028	0.15028	0.550327	0.165891	17454.1	3831.09	26.0181	36.4113	15.7698	90.7034	33.7968	37.7346	0.201095	0.711072
65	15.8333	6	31.8089	21.9721	0.149048	0.0208184	0.31906	0.13906	0.468108	0.159878	16420.7	3763.18	27.0131	51.1891	19.3918	67.6994	33.3009	34.5512	0.259095	0.881837
66	12.8533	5.77	29.9261	26.9517	0.177937	0.0199909	0.27094	0.13294	0.448877	0.152931	14226	3644.62	26.4497	31.8658	16.8899	89.4942	33.2181	38.3012	0.316873	0.599087
67	13.6867	7.02	28.7007	21.0175	0.122801	0.02068	0.32343	0.15793	0.446231	0.17861	15735.5	3969.45	26.9995	35.7493	20.4784	97.225	27.4704	33.3346	0.206602	0.818
68	12.1933	5.94333	30.8437	15.4024	0.109941	0.015262	0.290027	0.13736	0.399967	0.152622	16553.9	3950.94	22.0253	46.9875	16.0316	83.5242	32.7119	37.0179	0.180881	0.576197
69	12.1233	6.04	29.474	21.8194	0.246113	0.0235201	0.395927	0.18326	0.64204	0.20678	20027.5	4724.05	18.6328	43.5263	15.7142	82.6738	35.5377	41.2846	0.453226	0.80201
70	12.6133	4.86333	28.2795	17.9541	0.212834	0.0211363	0.299617	0.16745	0.512451	0.188586	17535.9	4354.38	26.4167	54.6017	17.1889	81.2078	33.116	36.1846	0.386668	0.913634
71	12.1867	6.10333	33.245	15.6124	0.203232	0.0214037	0.248987	0.13532	0.452218	0.156724	15816.2	3796.31	18.9503	61.0835	15.8264	72.192	36.7927	38.1512	0.367463	0.940366
72	13.3067	4.30667	33.339	9.30025	0.180911	0.0184997	0.232577	0.11441	0.413487	0.13291	14862.2	4219.45	27.6318	43.4083	17.5765	95.6836	30.419	34.2679	0.322821	0.899971
73	12.05	7.24433	28.3013	21.4142	0.181905	0.0366711	0.15721	0.09571	0.339115	0.132381	15572.9	3530.02	18.5365	38.8965	15.0119	91.8654	30.0028	39.4846	0.32481	0.817112
74	12.36	6.02667	31.4084	15.9551	0.101218	0.0170917	0.277783	0.09095	0.379002	0.108042	15736.9	3790.14	21.8502	37.9126	23.6494	101.933	22.0949	23.2846	0.163437	0.809175
75	10.75	5.5	28.5362	19.4578	0.165949	0.0184298	0.141727	0.12206	0.307675	0.14049	15355.4	3802.94	23.2502	33.9186	16.4728	96.6087	32.4453	40.4879	0.292898	0.742978
76	9.04	5.87333	30.5144	14.3656	0.216953	0.0177656	0.169077	0.10591	0.386029	0.123676	15861	3957.56	26.1935	34.9657	15.4286	97.0493	33.1289	44.3346	0.394905	0.876561
77	8.2	3.71429	34.3213	19.5539	0.152364	0.0152693	0.19123	0.09673	0.343594	0.111999	13448.5	3794.31	25.9203	29.4456	16.7173	96.8712	31.2793	34.9555	0.265729	0.576934
78	9.10333	3.77	29.0579	19.6677	0.251139	0.0161355	0.25071	0.12121	0.501849	0.137346	14496.2	3248.38	14.5033	50.6732	15.2896	68.6163	33.2992	35.2012	0.463279	0.663551
79	9.71667	5.21667	29.7342	26.4977	0.0908275	0.0137923	0.29338	0.15538	0.384208	0.169172	17862.8	3939.49	24.6466	45.9865	23.0529	78.0943	29.5816	32.7846	0.142655	0.629231
80	10.76	4.84333	28.3657	26.0236	0.134465	0.0153983	0.184793	0.12546	0.319258	0.140858	15528.1	4069.52	25.5104	43.3059	17.3136	81.0462	28.8089	38.0346	0.22993	0.589831
81	11.04	5.79	30.2891	23.3483	0.145069	0.0140657	0.101137	0.10897	0.246206	0.123036	12668.2	3573.33	27.6766	36.1217	14.8616	88.9246	28.6923	28.3012	0.251139	0.706573
82	12.7067	9.54	28.0864	21.2448	0.120915	0.0151956	0.390977	0.13481	0.511892	0.150006	17827	3214.31	27.418	36.961	21.1188	86.6716	26.9552	35.0179	0.202831	0.619557
83	11.9867	5.15333	29.4647	19.6821	0.0763036	0.0110758	0.23553	0.11203	0.311834	0.123106	15147.9	3889.99	27.0982	44.6654	17.2113	95.6688	33.5933	35.6012	0.113607	0.457584
84	12.6667	9.5	28.4242	26.6903	0.208697	0.0118838	0.16888	0.09588	0.377577	0.107764	13289.4	2900.87	27.2402	35.6333	15.6224	100.326	30.7574	37.9946	0.378395	0.538384
85	9.43667	4.93667	30.7807	21.7017	0.154815	0.013789	0.17597	0.08347	0.330785	0.097259	15834.4	3964.04	27.3445	59.5654	14.4137	92.9756	33.3479	38.3012	0.27063	0.728903
86	11.34	6.09	32.1437	23.7024	0.180668	0.0143242	0.119723	0.18989	0.300391	0.204214	14811.5	5658.34	28.8568	42.9737	15.2896	94.1364	33.4348	38.3179	0.323336	0.732421
87	12.7267	7.50333	32.3755	21.2655	0.131152	0.0133395	0.09682	0.07582	0.227972	0.0891595	12946.2	3501.66	28.874	35.1829	17.3193	95.6836	33.7696	35.6012	0.224303	0.633951
88	9.82667	4.07667	30.8745	22.443	0.126132	0.0183996	0.21491	0.13141	0.341042	0.14981	14213.3	4578.89	27.9819	33.6393	17.7282	101.109	36.1256	37.9346	0.214263	0.739955
89	9.26	3.51	28.9757	18.0953	0.148769	0.0212961	0.22637	0.15487	0.375139	0.176166	15960.3	4556.91	19.6937	42.9811	16.9402	80.1206	33.082	35.4512	0.259539	0.779612
90	11.6667	4	29.6185	31.0591	0.186971	0.0179849	0.32309	0.14059	0.510061	0.158575	16651.2	4008.42	24.414	41.2988	18.9664	97.1112	26.9675	29.5446	0.335942	0.848492
91	11.4467	5.03	28.4143	16.2496	0.15633	0.0169501	0.309207	0.14654	0.465537	0.16349	15648.9	3816.6	20.7342	55.3912	17.9867	95.703	32.8474	37.3846	0.27466	0.945014
92	9.74	4.32333	30.599	21.3422	0.190549	0.0159187	0.363253	0.14892	0.553803	0.164839	17368.7	3443.66	32.1835	44.6041	16.3895	77.9444	32.4442	37.6346	0.343099	0.741869
93	13.2533	5.00333	27.749	23.5323	0.135751	0.0202895	0.32801	0.13651	0.463761	0.156799	18168.3	3374.54	29.1443	72.0446	16.5927	86.0871	32.348	33.7512	0.233503	0.828947
94	11.3067	4.55667	29.2277	15.5052	0.228099	0.0175667	0.442077	0.20791	0.670176	0.225477	16602.5	4690.43	27.5065	46.7235	15.973	71.476	31.4424	37.5512	0.419199	0.806673
95	10	4.83333	28.4835	19.7773	0.171105	0.0162424	0.39456	0.16456	0.565665	0.180802	17978.2	3305.99	25.7162	48.2579	16.3688	97.8713	31.5933	38.0312	0.30521	0.874241
96	8.34667	5.18	31.8517	20.9756	0.204634	0.0156136	0.189087	0.14042	0.393721	0.156034	14852.7	4621.53	28.4285	48.168	17.2054	84.1203	31.1471	36.7667	0.372269	0.711362
97	10.94	5.29333	29.0992	18.1157	0.192231	0.0202473	0.14521	0.09571	0.337441	0.115957	12780.8	3282.37	24.9704	46.6201	13.2486	64.5476	32.1104	36.0501	0.347461	0.674734
98	8.35	4.01667	31.1334	21.558	0.224349	0.0221947	0.139973	0.13464	0.364323	0.156835	14444.2	3531.07	25.2163	48.1504	16.2116	84.6657	35.7718	41.8168	0.411698	0.869467
99	7.44333	4.02667	31.1282	24.0161	0.228859	0.0170159	0.216013	0.13668	0.444872	0.153696	15093.4	3581.5	29.0334	40.5875	15.6278	80.4529	31.7206	39.9668	0.420718	0.751588
100	9.75	3.8	28.4448	23.5344	0.131408	0.0233513	0.37381	0.12631	0.505218	0.149661	15071.2	2743.15	25.7901	47.1357	24.8791	89.3648	30.4892	32.8401	0.225816	0.770134
101	7.23429	6.77	26.9785	13.152	0.154761	0.0139375	0.178253	0.14042	0.333014	0.154358	15952.7	4398.35	26.8262	41.3298	17.7784	86.1691	25.8747	32.4168	0.272521	0.543751
102	9.10333	3.35333	26.5666	22.0071	0.132711	0.0184489	0.324087	0.14042	0.456798	0.158869	16797.6	3581.05	28.3175	36.4167	15.1936	96.2871	31.9639	35.3668	0.228422	0.894886
103	10.4167	4	32.5067	37.1381	0.256822	0.0163972	0.33475	0.32725	0.591572	0.343647	16730.2	3229.61	12.2855	34.3132	16.3474	89.9293	31.3754	34.3068	0.476643	0.889723
104	10.08	4.33333	29.5835	18.1089	0.246772	0.0180568	0.216257	0.20009	0.463029	0.218147	14354.8	4047.3	31.6827	38.8069	16.6045	95.8976	34.2247	35.4668	0.456544	0.855676
105	12.09	4.97667	28.7208	14.0435	0.174726	0.0155568	0.38501	0.08551	0.559736	0.101067	18789.3	4764.27	24.3062	40.3925	25.8539	95.9406	35.9914	36.8001	0.312452	0.855676
106	11.3333	6.91667	29.8392	21.8908	0.241656	0.0175823	0.32705	0.13855	0.568706	0.156132	15939.9	2607.43	29.9922	51.115	17.4232	79.3122	33.4439	42.9801	0.446313	0.858231
107	9.95333	6.76467	27.7064	21.6939	0.204669	0.0191175	0.338257	0.14909	0.542926	0.168208	16662.8	3438.65	18.1544	65.9043	15.9508	95.6575	31.2141	38.0668	0.372339	0.911752
108	8.47	5.13667	28.3637	21.0268	0.153436	0.0273895	0.47408	0.14008	0.627516	0.167469	18414.5	4900.84	19.9918	47.5467	15.2714	48.1929	33.4913	36.8001	0.269872	0.938947
109	6.41667	3.83443	31.5374	22.8171	0.194704	0.0180343	0.257097	0.14093	0.4518	0.158964	14077.8	3936.65	28.907	59.5893	17.2597	71.1353	33.5224	36.9835	0.352408	0.953427
110	14.1667	6	31.39	27.2088	0.162148	0.0215009	0.539313	0.15198	0.701461	0.173481	19147.2	4063.85	26.0758	41.3372	18.5208	95.5277	33.2524	36.2601	0.287295	0.750088
111	10	5.41667	29.8988	26.763	0.162771	0.0317604	0.16425	0.09775	0.327021	0.12951	14301.1	2856.99	19.1867	50.3361	16.1276	62.0576	33.8117	39.8835	0.288542	0.976042
112	13.77	8.10333	30.4348	23.7117	0.180453	0.0112907	0.18934	0.10234	0.369793	0.113631	12282.7	2527.42	17.9807	40.8101	16.3048	97.6018	31.5981	36.2335	0.323905	0.579069
113	7.68667	3.27	29.9255	14.3476	0.152573	0.0314151	0.196213	0.06188	0.348787	0.0932951	11358.6	2952.14	20.8289	53.6459	16.181	96.254	29.3939	37.7835	0.269146	0.941508
114	9.99667	4.58	27.955	13.6662	0.169481	0.0231554	0.206817	0.07565	0.376298	0.0988054	15671.1	3423.39	20.1599	58.1309	17.5703	94.0458	34.9179	37.3668	0.302962	0.965541
115	12.1667	5.66667	30.3202	18.49	0.144775	0.0159337	0.19739	0.10489	0.342165	0.120824	15104.4	3519.1	19.7732	39.387	14.113	89.7556	31.9457	34.8635	0.253549	0.643368
116	11.4367	5.68667	29.0647	14.2543	0.121938	0.0137041	0.196213	0.06188	0.318152	0.0755841	12710.9	2983.3	24.3847	31.707	12.5126	86.6083	28.6394	30.5168	0.207877	0.720407
117	8.74667	5.16333	27.732	15.3266	0.108303	0.0170329	0.305517	0.11135	0.41382	0.128383	15203.3	2670.13	26.6215	52.8407	16.4423	101.699	34.2223	33.1168	0.180606	0.753293
118	11.3783	6.27333	25.7508	22.5878	0.144682	0.0149809	0.208497	0.07633	0.353179	0.0913109	14518.7	3072.99	29.1611	43.6838	16.3358	78.6277	32.3004	30.4768	0.253364	0.748091
119	12.4233	4.09	29.4372	16.493	0.165721	0.0171248	0.222967	0.1343	0.388688	0.151425	15018.1	4313.39	20.3025	38.995	18.3057	77.4113	28.8982	24.8835	0.295442	0.762481
120	8.56	7.22667	31.2442	18.4699	0.115874	0.0131848	0.33537	0.10387	0.451244	0.117055	16974.5	4239.87	20.2038	34.8034	16.1123	89.7402	30.7708	36.6168	0.195748	0.618484
121	12.8233	6.6844	26.2532	19.3499	0.163822	0.0168566	0.36315	0.14365	0.526972	0.160507	15612.8	4337.99	20.5948	35.9678	15.359	95.5247	31.888	33.3168	0.291644	0.785657
122	7.55667	5.22333	29.934	16.7367	0.0937804	0.0169463	0.35488	0.12988	0.44866	0.146826	16856.4	3781.42	26.3213	44.2082	18.0722	93.9978	26.3137	32.4501	0.151561	0.544627
123	9.49667	6.33	27.3424	18.4804	0.198152	0.0253022	0.36645	0.15895	0.564602	0.184252	17038	3672.26	25.9442	77.6454	16.2745	89.7052	28.2992	36.9001	0.360303	0.980223
124	9.08333	5.5	29.0565	17.1314	0.108307	0.0176296	0.47428	0.16728	0.582587	0.18491	17968.2	3717.38	18.4922	46.5029	17.1801	80.4443	35.0653	36.4468	0.180614	0.912956
125	12	6.32523	27.5881	14.7864	0.155727	0.0221754	0.305517	0.11135	0.461244	0.133525	16560.7	2930.96	27.0866	31.3785	15.55	100.89	39.3866	40.3468	0.275455	0.717536
126	11.0733	5.07333	31.2192	22.4656	0.113344	0.0171002	0.208497	0.07633	0.32184	0.0934302	12657	3153.24	19.5694	46.3748	16.2733	70.3427	31.6124	34.2001	0.190687	0.560019
127	11.6233	5.45667	28.3462	15.7152	0.155182	0.0186583	0.333287	0.11662	0.488469	0.135278	15313.6	2842.97	25.2386	32.4087	16.1787	89.2112	33.7015	36.4668	0.274364	0.765834
128	8.29667	5.96333	30.1158	16.799	0.178771	0.0177141	0.35488	0.12988	0.533651	0.147594	16200.2	3493.87	22.5094	61.1349	15.8142	86.752	31.6738	34.1801	0.321542	0.621408
129	9.20667	4.37333	24.8222	28.8454	0.157236	0.0181351	0.24898	0.08398	0.406216	0.102115	14276.8	2718.33	28.0476	39.4958	16.9744	86.2711	31.3325	36.1835	0.278472	0.863514
130	10.5833	5.75	28.1523	20.4425	0.246907	0.0135081	0.33786	0.12886	0.584767	0.142368	16580.9	2955.05	27.458	49.9599	16.0469	85.8219	31.4698	33.5068	0.457814	0.600815
131	11.4367	5.85333	27.7568	22.4582	0.12975	0.0137107	0.25061	0.11611	0.38036	0.129821	16358.4	2875.82	20.8673	43.9777	14.7178	68.8888	31.3901	26.5001	0.2235	0.521074
132	12.1867	9.10333	28.1506	28.3901	0.236893	0.0168022	0.85929	0.04879	1.09618	0.0655922	19036.7	3111.98	25.5689	62.4071	14.1502	98.8671	32.9159	34.1168	0.437787	0.680218
133	12	6.16667	27.1439	16.4145	0.179432	0.0275759	1.00095	0.28662	1.18038	0.314196	20331	4779.84	27.1699	50.8843	14.2939	92.3385	32.5266	30.3135	0.322863	0.957593
134	13.75	7.91667	26.6803	22.6248	0.0770089	0.0139267	0.250347	0.10268	0.327356	0.116607	13167.3	2572.84	26.7442	40.3279	13.9451	74.9126	25.245	29.0768	0.118018	0.542672
135	12.2067	9.12333	28.1528	17.2986	0.200707	0.0224658	0.58831	0.25381	0.789017	0.276276	19081.3	4380.76	21.5454	41.8701	16.476	92.1565	33.7823	36.4668	0.365414	0.846583
136	11.4933	7.31	25.9543	21.4925	0.181126	0.030999	0.162347	0.05168	0.343473	0.082679	15910.6	3111.49	19.102	41.1171	16.3997	93.1656	33.9023	36.6001	0.326252	0.899904
137	12.4167	8.41667	29.6906	26.9656	0.124232	0.0188937	0.457017	0.18785	0.581249	0.206744	17993.5	4878.5	13.7774	49.6281	15.0256	80.7999	35.2417	31.8335	0.212465	0.689372
138	12.4567	6.45667	29.5886	20.7918	0.154343	0.0169957	0.291773	0.12444	0.446116	0.141436	16185.4	3286.61	28.1035	33.9622	17.5427	96.7028	22.4687	29.1335	0.272686	0.749568
139	13.5833	7.91667	27.0936	29.2573	0.2045	0.0123107	0.380807	0.12614	0.585306	0.138451	15708.3	3305.45	25.7343	33.9678	17.1231	91.3801	28.2668	33.0101	0.372999	0.481073
140	12.8567	8.90667	26.7717	17.1789	0.144295	0.0156324	0.440397	0.12223	0.584692	0.137862	17575	3522.41	27.4096	35.3893	14.0824	63.6431	25.2323	33.1835	0.25359	0.71324
141	14.9367	8.52	27.552	21.2596	0.265276	0.019774	0.264107	0.09044	0.529383	0.110214	14805.8	3326.96	26.018	41.9849	17.7702	73.9327	21.6798	28.1168	0.495553	0.627397
142	16	6.16667	26.549	26.0829	0.146857	0.0172802	0.294657	0.11849	0.441514	0.13577	15083.8	4293.06	26.7935	52.9155	13.5193	92.0971	34.0804	35.1101	0.258715	0.57802
143	13.4933	6.74333	28.1975	16.7784	0.101588	0.0217457	0.270627	0.11696	0.372215	0.138706	15442.5	4900.44	29.1529	37.6445	19.0348	98.8506	30.9269	38.1501	0.168176	0.624568
144	9.06	5.89333	28.4561	33.3532	0.116117	0.0137811	0.285627	0.11696	0.401744	0.130741	16067.8	3219.61	25.91	41.3386	15.7722	90.0977	38.2138	38.9168	0.197235	0.628105
145	13.75	6.34333	28.3111	21.8532	0.315182	0.023854	0.315747	0.12308	0.630928	0.146934	15433.9	3106.34	18.4951	35.914	21.3674	87.3795	35.6211	37.8968	0.595364	0.885402
146	14.08	5.83	26.6525	21.3171	0.186312	0.0185508	0.364653	0.11832	0.550965	0.136871	15679.2	2749.81	20.1417	38.0983	16.2535	52.3998	29.2741	36.9668	0.337624	0.805081
147	8.47667	7.37113	26.5325	20.7338	0.109875	0.0146167	0.800953	0.28662	0.910829	0.301237	19041.2	4202.33	28.3265	33.3203	16.0848	91.0886	29.0807	36.9668	0.184751	0.611669
148	9.58333	7.39333	29.6725	17.3124	0.226447	0.0172098	0.249247	0.04658	0.475694	0.0637898	13571.8	3214.09	23.1319	69.5209	16.582	51.7577	29.29	41.0801	0.417895	0.820982
149	13.0833	7	27.1722	18.8083	0.192297	0.0197273	0.58831	0.25381	0.780607	0.273537	17782.5	4798.74	28.1777	39.2358	18.658	84.8225	28.6251	35.3601	0.349594	0.572727
150	14.1867	6.60333	30.8522	20.9791	0.283272	0.0210637	0.16233	0.05083	0.445602	0.0718937	14435.5	2732.49	22.1685	51.3266	14.4109	80.667	33.0421	41.1001	0.531545	0.856375
151	14.0167	7.68333	28.3522	20.925	0.169979	0.0151144	0.329433	0.1581	0.499413	0.173214	15299	3317.28	21.2442	37.0422	14.4888	101.947	28.8138	35.4001	0.304959	0.761438
152	12.8333	8.81133	29.9922	16.6065	0.128018	0.0145611	0.349053	0.13872	0.477071	0.153281	16590.4	3787.2	26.6493	33.4254	13.9324	91.011	28.8085	33.4435	0.221036	0.756114
153	13.75	7.45333	27.6649	25.9869	0.27832	0.0145057	0.31951	0.251501	0.59783	0.266007	17722.2	4462.51	19.6783	34.8314	17.2619	96.7981	28.6696	37.0668	0.52164	0.65057
154	14.5	8.16667	28.1666	23.3015	0.0997227	0.0186637	0.442077	0.20791	0.541799	0.226574	17723.9	4301.87	17.8852	66.882	19.0571	95.5205	30.1021	32.8235	0.164445	0.916371
155	12.5	6.84333	25.5242	22.4984	0.15487	0.014719	0.30817	0.14467	0.46304	0.159389	16669	2993.49	29.1387	58.456	15.4201	90.9695	34.4909	37.3101	0.274739	0.671897
156	10.8533	6.37333	26.1777	16.8198	0.155305	0.0118422	0.30585	0.12835	0.461155	0.140192	16033.7	3326.39	27.0143	50.8501	16.954	88.9848	30.0699	39.2168	0.275611	0.434217
157	11.1633	6.41847	25.8844	23.4111	0.11974	0.0162548	0.421933	0.2516	0.541673	0.267855	17064.6	3884.59	26.3608	78.0267	16.3268	93.6008	30.4612	37.2668	0.20548	0.62548
158	14.1633	9.24667	30.207	22.788	0.176693	0.0176892	0.442077	0.20791	0.61877	0.225599	16079.5	3204.7	13.9763	56.962	16.4036	76.6696	33.6213	38.3168	0.319387	0.818918
159	15.1667	8.18577	26.7147	22.5772	0.168885	0.0149929	0.422	0.255	0.590885	0.269993	16655.1	4475.98	28.2913	36.6494	18.4217	72.2009	28.2183	30.2168	0.303769	0.499293
160	11.1867	8.18667	28.2716	16.9479	0.249525	0.02139	0.457017	0.18785	0.706541	0.20924	18618.7	4862.94	21.6283	42.3164	15.8705	87.3633	34.9247	38.2335	0.465049	0.889003
161	12.3333	7.5	28.2367	16.085	0.160074	0.0147651	0.467077	0.20791	0.627151	0.222675	17405.4	4121.03	12.8116	40.3527	16.1488	91.9758	31.3122	35.2168	0.286149	0.526512
162	11.7033	8.37	26.3354	8.58769	0.228823	0.0179666	0.421933	0.2516	0.650756	0.269567	17706.6	4045.59	25.8561	50.1804	16.3061	77.7919	33.8323	37.5335	0.423645	0.796655
163	14.1233	7.49333	25.9164	9.61328	0.138984	0.0136106	0.442077	0.20791	0.58106	0.221521	18601.3	4250.1	20.7364	36.538	16.1049	96.626	33.4801	38.2001	0.243967	0.41106
164	13.0467	8.46333	26.38	16.835	0.143606	0.016892	0.36535	0.15385	0.508956	0.170742	16736.8	4633.02	13.0967	44.1219	16.2685	78.897	32.4749	35.2168	0.253211	0.689204
165	12.3133	8.68	25.8485	21.6071	0.191577	0.0193166	0.44222	0.21522	0.633797	0.234537	17370.5	4239.32	25.7204	56.962	18.521	89.4641	28.734	40.1601	0.349154	0.881664
166	10.3333	5.66667	27.6748	25.6114	0.206914	0.0157006	0.36952	0.12852	0.576434	0.144221	14305.3	2698.01	27.2458	33.8486	14.9509	90.4968	34.3891	40.2668	0.379828	0.920057
167	14.8433	7.84333	26.5891	17.1154	0.163104	0.0195239	0.37599	0.23749	0.539094	0.257014	16732.2	4459.44	21.146	59.1864	15.9521	73.455	32.6047	40.3668	0.292208	0.852392
168	13.02	7.85333	26.5744	21.3221	0.18517	0.0159916	0.218973	0.15164	0.404144	0.167632	12604.7	2801.09	28.6603	51.1136	16.0822	72.5694	27.6682	27.4668	0.336341	0.899155
169	10.0833	7.34573	27.2434	18.8414	0.113528	0.0150145	0.420177	0.16201	0.533705	0.177024	17389.9	3055.38	26.3102	33.1001	16.3268	85.4931	33.0371	35.3835	0.193056	0.501447
170	12.6633	6.3278	25.5656	27.1344	0.184531	0.0142658	0.181527	0.16286	0.366058	0.177126	13994.1	3720.29	11.9572	34.8122	22.7848	96.5238	30.9289	36.5501	0.336063	0.626584
171	8.74667	5.2947	26.5183	20.6479	0.129206	0.0154063	0.306093	0.14076	0.4353	0.156166	15160.4	3504.73	25.455	28.5387	14.0546	93.9406	26.0763	29.8335	0.225413	0.790628
172	11.9133	8.24667	27.549	21.7602	0.105524	0.0157395	0.308413	0.15708	0.413937	0.172819	15523	2980.38	25.4457	35.1567	16.0469	97.6437	31.6263	39.8168	0.178048	0.773947
173	13.6133	6.69667	28.3174	14.778	0.227353	0.0137559	0.422177	0.26401	0.64953	0.277766	16035.1	4379.85	20.6177	32.0758	17.233	96.9489	33.8446	40.2668	0.421707	0.37559
174	11.8333	8.16667	26.2025	23.7821	0.177642	0.0103656	0.292067	0.1394	0.469709	0.149766	15798.8	3122.76	21.4653	31.8819	17.2298	95.4078	28.1889	40.3468	0.322285	0.436564
175	11.25	7.64747	24.8127	7.98435	0.292119	0.012854	0.281127	0.14246	0.573246	0.155314	14897	3716.71	28.4894	37.4715	16.4744	93.0043	32.7878	34.6601	0.551238	0.485404
176	9.91667	7.34857	26.2585	7.31154	0.234071	0.0232912	0.39617	0.19567	0.630241	0.218961	18634.1	4384.78	19.9811	32.6416	16.8046	92.1563	33.9481	41.0635	0.435142	0.779118
177	13.4467	7.44667	26.8245	21.4585	0.1615	0.0163557	0.44232	0.22032	0.60382	0.236676	17760.8	5452.33	26.9527	33.8036	15.8281	86.7111	32.8879	36.3168	0.289999	0.685573
178	11.0833	7.25	24.2706	14.4812	0.085586	0.0162358	0.27966	0.16966	0.365246	0.185896	15616.1	3360.38	28.5481	35.1731	18.5888	91.4	29.4593	32.3001	0.138172	0.823578
179	12.9833	8.16667	24.6694	15.4992	0.181725	0.014937	0.46732	0.22032	0.649045	0.235257	18062.9	4509.82	28.101	58.3969	17.7839	77.9444	29.1627	32.7601	0.330449	0.543701
180	13.75	6.66667	24.8009	21.4784	0.130467	0.0143082	0.44232	0.22032	0.572787	0.234628	17842.7	6545.14	21.9213	44.1363	23.7941	88.0726	34.3832	40.8101	0.227935	0.480816
181	14.3167	8.5	25.3466	25.9167	0.106567	0.014124	0.394807	0.17714	0.501373	0.191264	17534.6	3990.27	22.3513	64.8927	17.294	72.8959	35.2648	43.4401	0.180133	0.662397
182	12.7467	6.49667	25.5298	17.5486	0.21773	0.0154012	0.18933	0.15283	0.40706	0.168231	14483	3764.66	29.2335	53.8463	17.2769	82.3225	34.8425	42.7501	0.40246	0.690117
183	11	5.41667	23.8735	13.5984	0.172784	0.0188487	0.145453	0.10812	0.318237	0.126969	13293.9	2687.46	21.7379	34.5622	16.5989	97.1556	35.4039	41.9668	0.312567	0.534875
184	16.1633	5.33	24.1398	22.9722	0.125361	0.0176896	0.46732	0.22032	0.592681	0.23801	18866.6	4784.33	21.4608	32.163	21.9426	94.4661	35.4213	40.8801	0.217722	0.81896
185	15.8333	7.33333	28.1138	13.0656	0.200539	0.0189245	0.471353	0.22202	0.671892	0.240945	19413.8	4608.08	26.8424	40.8421	17.5056	82.3225	30.7281	39.1001	0.368077	0.842452
186	12.1667	5.5	23.3055	18.3232	0.174885	0.0152547	0.308413	0.15708	0.483299	0.172335	15982	2949.69	25.2932	69.3193	20.0918	70.8325	34.4112	37.1101	0.317771	0.725474
187	13.3333	7.58767	25.8676	23.1025	0.177629	0.0151138	0.26111	0.14161	0.438739	0.156724	16071	4164.32	21.6299	36.9965	20.0182	93.519	32.2304	35.7001	0.323258	0.711382
188	10.8733	8.04	27.463	15.3051	0.120192	0.0119132	0.291923	0.13209	0.412116	0.144003	16255	3349.55	21.6851	30.3074	19.8385	89.0396	35.3937	36.6668	0.208385	0.591318
189	10.8333	5.41667	23.7966	18.223	0.226093	0.0126391	0.181027	0.13736	0.407119	0.149999	13063.4	3200.72	28.5453	35.5912	19.9912	99.8054	28.7496	29.5835	0.420185	0.46391
190	14.8733	6.04	24.736	16.6634	0.20709	0.014026	0.305993	0.13566	0.513084	0.149686	15142.7	4321.32	20.2452	32.4058	15.4463	90.534	29.405	37.3335	0.382181	0.6526
191	12.6667	6.41667	27.0415	23.6462	0.209477	0.0140644	0.18923	0.14773	0.398707	0.161794	14346.9	3772.98	22.2826	58.1011	16.3464	71.2735	33.7588	41.0435	0.386954	0.556443
192	12.27	8.66567	26.4748	18.9425	0.305821	0.016474	0.467223	0.21539	0.773044	0.231864	20305.6	3603.62	25.9007	34.9834	16.1508	94.8272	36.4498	42.2501	0.579642	0.697398
193	13.0133	6.34667	26.003	19.6336	0.183418	0.0121875	0.291923	0.13209	0.475341	0.144277	16009.4	4561.4	28.3276	51.6008	15.1819	94.9278	36.1378	42.8001	0.334835	0.618749
194	12.1867	7.18667	25.3387	21.161	0.116884	0.0156276	0.442223	0.21539	0.559108	0.231018	17880.3	3947.38	26.3787	34.6429	12.3953	86.8588	34.6151	37.2668	0.201769	0.662763
195	11.75	6.68747	24.966	29.5836	0.182011	0.0185808	0.31403	0.13753	0.496041	0.156111	16395.7	3704.85	24.5981	34.1096	18.0211	94.8171	32.3938	43.5435	0.332022	0.808085
196	11.1233	6.36143	25.4862	24.1256	0.0858705	0.0182717	0.330593	0.16626	0.416464	0.184532	15829.2	4839.26	21.0068	32.2515	15.8612	95.0336	31.7795	44.5835	0.139741	0.677171
197	11.2733	5.10667	28.2414	22.8326	0.190875	0.017831	0.312267	0.1496	0.503142	0.167431	16407.5	3634.78	21.6461	44.4036	16.7143	68.194	30.7021	37.3835	0.34975	0.533096
198	9.68667	4.60333	24.0847	29.2774	0.260371	0.018528	0.33986	0.14586	0.600231	0.164388	16976.3	3119	29.3241	48.2179	16.9044	80.9698	31.9885	38.1168	0.488743	0.702797
199	13.9167	6.32143	24.1253	17.2768	0.23293	0.0169056	0.348367	0.1547	0.581297	0.171606	17817.7	4181.97	29.8077	44.4779	16.8211	94.8171	30.7763	46.0435	0.43386	0.690565
200	8.95333	6.37	24.5811	16.9449	0.09465	0.0181869	0.49925	0.19975	0.5939	0.217937	18678.3	4134.34	25.0042	55.3725	18.0337	86.4334	31.1877	42.3001	0.1573	0.568686
201	15.91	6.57667	25.4624	11.9475	0.217902	0.0175305	0.425343	0.15351	0.643245	0.17104	19763.2	3979.77	20.8332	38.8065	15.8505	93.1679	34.4721	28.8001	0.403804	0.603049
202	10.3533	5.52	25.714	20.952	0.0924356	0.0173846	0.479343	0.15351	0.571779	0.170895	19918.2	4950.78	26.4783	58.8171	17.7228	71.1257	30.2908	36.1335	0.152871	0.588462
203	11.8333	6.32143	26.3157	16.7276	0.107721	0.0138985	0.326467	0.1598	0.434188	0.173698	15506.8	4550.77	24.5436	42.1696	15.5971	96.3151	34.8089	38.9835	0.183442	0.489846
204	14.5	7.32147	23.9622	16.6234	0.136192	0.0177407	0.338593	0.16626	0.474785	0.184001	14231.7	3850.7	18.1014	51.005	18.2617	88.6455	34.5264	38.3335	0.240384	0.674069
205	10.5	6.1247	25.1191	26.1659	0.186902	0.0167196	0.317387	0.15572	0.504289	0.17244	15077.6	3550.71	21.2003	43.1015	17.026	87.0718	30.941	37.3835	0.341805	0.521965
206	14.8733	5.79	24.213	15.764	0.0755883	0.0170142	0.47412	0.15912	0.549708	0.176134	17533.9	4700.35	20.6948	29.058	16.6188	74.4617	36.2038	43.7001	0.119177	0.351417
207	9.75	5.5247	23.2855	18.8423	0.127757	0.0149154	0.320013	0.13668	0.44777	0.151595	15527.7	3081.13	20.2754	49.8891	15.6489	75.5181	28.2106	37.4668	0.223514	0.591542
208	11.8333	6.33213	26.4253	24.7711	0.2294	0.0181213	0.47749	0.16099	0.70689	0.179111	17112.6	3421.41	22.8748	31.7095	17.8724	92.2216	32.9312	43.9468	0.4278	0.562134
209	12.3333	5.83333	26.8068	17.9357	0.205792	0.0137518	0.31593	0.13243	0.521722	0.146182	15496.5	3858.54	27.6509	40.8499	17.1104	85.6175	32.7609	39.9335	0.380584	0.475181
210	14.3333	5.52147	26.4621	16.0909	0.216533	0.0213804	0.496553	0.16422	0.713087	0.1856	19209.3	3826.65	20.9655	22.8974	15.1593	100.92	31.8404	37.3435	0.402067	0.78804
211	9.58333	5.58321	26.628	17.254	0.220594	0.0159578	0.292907	0.13124	0.513501	0.147198	16864.2	3283.62	20.2646	43.0091	19.9943	80.7608	32.9148	43.7001	0.410189	0.845776
212	10.8367	6.44147	24.4538	14.7226	0.135692	0.0204793	0.321967	0.1343	0.457659	0.154779	15648.1	3279.98	20.2645	49.8891	13.5646	74.4617	28.9003	40.9501	0.240384	0.89793
213	19.13	6.70015	23.5845	10.6579	0.171141	0.0241775	0.53771	0.17221	0.708851	0.196388	19753.2	4864.56	23.151	50.6631	16.6324	40.8123	38.4534	43.4001	0.311282	0.967754
214	9.62333	7.29	24.0026	21.8684	0.126684	0.0199107	0.300073	0.13974	0.426757	0.159651	15299.4	3730.49	20.7644	59.351	18.8954	85.9483	22.1768	38.3335	0.222368	0.941071
215	10.7533	5.00201	24.748	22.9992	0.097755	0.015589	0.291847	0.12818	0.389602	0.143769	16780.7	3360.48	16.4024	63.1725	14.8685	74.8406	30.8279	37.3835	0.16451	0.908899
216	14.4967	8.16333	24.4797	29.8691	0.114042	0.0246667	0.558687	0.17102	0.672728	0.195687	19901.2	4648.03	14.7669	40.057	15.3332	79.6862	36.819	42.4835	0.197084	0.966674
217	6.60333	5.5414	27.0442	15.1016	0.268996	0.0201346	1.01795	0.13362	1.28695	0.153755	20769.5	2922.68	27.38	34.7126	14.6836	85.9483	30.3492	40.0168	0.506992	0.963462
218	11.8333	6.83333	26.1417	9.05266	0.192425	0.018844	0.35058	0.16558	0.543005	0.184424	17234.1	4766.26	20.5142	63.9319	15.865	61.8721	22.2368	38.7835	0.353849	0.984402
219	8.58333	5.58333	27.9594	14.537	0.119692	0.0169132	0.347507	0.16184	0.467199	0.178753	15686.1	3775.73	22.1627	34.1096	14.2852	84.0204	27.5437	38.3835	0.208385	0.591318
220	11.79	6.12333	28.5333	25.9992	0.167079	0.014033	0.291847	0.12818	0.458926	0.142213	15581.5	2729.49	21.2392	40.9463	15.0166	78.735	24.2723	37.3435	0.303158	0.753298
221	14.1667	5.66667	25.0923	16.5955	0.346319	0.0147731	0.314887	0.13022	0.661205	0.144993	16356.9	3194.75	19.0209	49.4996	26.5148	79.6225	24.5797	37.7168	0.661637	0.327315
222	7.5	4.2145	25.6809	9.91177	0.208877	0.0175756	0.264027	0.13736	0.472904	0.154936	15152.9	2736.5	21.9669	58.8186	16.9411	73.5593	24.8266	39.3301	0.386754	0.957565
223	10.52	6.10333	24.6816	25.8455	0.114042	0.0197757	0.361327	0.15266	0.475368	0.172436	16712.7	3141.61	22.2896	34.1096	14.4417	79.54	35.4966	41.8401	0.197084	0.777575
224	13.75	6.41667	29.5041	21.1251	0.191838	0.018736	0.405407	0.15674	0.597244	0.175476	16047.3	3892.75	21.964	59.4892	16.1113	39.3066	36.526	38.2935	0.352675	0.973595
225	13.6033	5.60333	23.0177	22.956	0.252452	0.0157382	0.321027	0.13736	0.573478	0.153098	17414.5	2867.61	23.4936	40.5767	17.0775	76.3119	34.0095	38.4135	0.473904	0.223823
226	8.66667	4.75	24.7164	23.4505	0.159471	0.0172304	0.542593	0.16626	0.702065	0.18349	17999.7	3635.42	20.4525	56.0371	16.3068	71.8463	29.1921	38.2235	0.287942	0.973044
227	14.8533	5.55332	25.1846	17.1877	0.139188	0.0162303	0.572133	0.1428	0.711321	0.15903	19126.1	3657.64	18.0527	40.5444	18.3855	67.249	39.4254	40.0835	0.247376	0.623033
228	15.4167	6.014	27.8753	22.625	0.267297	0.0209263	0.551397	0.17323	0.818694	0.194156	20299.9	4053.24	29.5758	58.5847	17.7507	65.4378	35.6783	38.4401	0.503594	0.892635
229	13.3733	7.37333	24.4333	15.0351	0.231948	0.0191678	0.54178	0.17578	0.773728	0.194948	20021.9	4845.57	26.6107	31.9198	16.6291	70.1828	35.8858	38.2535	0.432896	0.616776
230	10.9167	5.08333	25.7631	27.3677	0.240359	0.0194126	0.42087	0.12937	0.661229	0.148783	18756.3	2801.84	22.3751	48.0816	13.786	86.5511	38.1436	40.4168	0.449718	0.691264
231	14.3067	5.80667	26.383	16.504	0.20736	0.038033	0.54065	0.16915	0.74801	0.207183	19960.9	4916.71	22.1759	34.1096	14.1257	95.6013	36.6057	43.7001	0.383721	0.753298
232	8.08333	5.08333	25.678	19.1991	0.173255	0.0129161	0.422847	0.12818	0.596101	0.141096	20620.4	2983.79	22.5211	37.7299	20.9022	95.6013	39.094	42.1001	0.315509	0.291608
233	16.06	8.47667	27.2548	21.582	0.195922	0.019344	0.4143	0.1513	0.610222	0.170644	21246.8	3155.6	24.922	42.2545	15.5188	73.1479	38.1201	41.5835	0.361844	0.884403
234	14.5833	7.24173	25.0988	21.2018	0.134833	0.016506	0.381953	0.13362	0.516786	0.150126	16485.2	3093.14	15.9643	44.4664	23.9277	35.4406	29.6696	38.3335	0.239665	0.950595
235	14.8533	5.60333	21.8368	15.7432	0.219217	0.0211246	0.351103	0.14127	0.570321	0.162395	15513.4	3398.36	25.3689	50.6069	18.7897	67.4058	24.1648	37.2335	0.408435	0.912457
236	13.3333	6.58333	27.4379	23.9897	0.162754	0.0188969	0.32206	0.13906	0.484814	0.157957	16421.9	2958.52	20.3632	42.5715	17.728	51.5477	37.7254	41.3668	0.295507	0.83969
237	11.8333	5.83333	28.4277	21.344	0.205801	0.020781	0.405093	0.14076	0.610895	0.161541	17010.6	3156.74	19.8544	53.0073	16.575	87.6066	35.4305	39.6635	0.381603	0.978099
238	11.54	5.95667	22.4022	33.1153	0.171827	0.0168343	0.36734	0.15334	0.539167	0.170174	17523.5	3835.01	20.7514	44.2947	14.1852	62.0125	38.3525	40.3668	0.313655	0.93343
239	15.83	6.91333	22.7575	22.7259	0.158245	0.0216814	0.54835	0.10285	0.706595	0.124531	17885.5	2112.79	22.1334	53.3607	18.3504	67.4058	37.8372	38.9501	0.28649	0.968142
240	8	4.33333	25.0919	23.5826	0.220207	0.0180554	0.382887	0.13022	0.603094	0.148275	16248	2755.99	22.4519	33.1711	17.9929	65.6017	32.7579	37.3835	0.410415	0.955543
241	10.8333	5.83333	22.5992	23.4016	0.176872	0.017356	0.325893	0.13056	0.502765	0.147916	15761.3	2989.44	26.4185	47.2045	17.3539	104.259	34.5046	38.3501	0.323744	0.835603
242	11.8433	5.76	25.065	19.7463	0.176599	0.0179613	0.408983	0.13515	0.585582	0.153111	18789.3	2412.4	13.946	44.6184	17.6147	98.3254	36.1818	39.4668	0.324197	0.696131
243	11.8333	6.33333	29.4524	15.8548	0.118692	0.0149132	0.366493	0.16116	0.485186	0.176073	15107.9	3482.68	21.6451	35.7721	15.2857	95.6013	44.1437	45.1001	0.208385	0.591318
244	12.56	5.39333	26.5609	16.5351	0.17728	0.0168121	0.410667	0.136	0.587946	0.152812	16974.9	2982.84	25.084	34.3681	17.3313	77.7817	35.2336	38.3335	0.325559	0.931209
245	11.6667	5.08333	26.6811	14.3326	0.183034	0.0154877	0.291847	0.12818	0.474881	0.143668	16815.4	3400.79	19.2333	49.5317	16.0883	65.8727	33.5678	37.3835	0.337068	0.94877
246	14.9967	6.58	27.5997	13.9206	0.245616	0.015033	0.326717	0.17255	0.572332	0.187583	16843.4	4202.78	19.6599	47.7463	18.7562	73.9842	36.6057	43.7001	0.462231	0.753298
247	15.7867	7.70333	23.7746	38.3657	0.0785917	0.020206	0.35535	0.15385	0.433942	0.174056	16116	4264.08	21.4594	67.8254	14.5853	87.212	39.773	42.1001	0.128183	0.970598
248	12.62	5.70333	26.5924	15.3602	0.147197	0.0184983	0.366517	0.16235	0.513714	0.180848	17724.5	3422.78	22.2496	55.3217	16.6817	102.971	44.5022	46.0835	0.265394	0.949828
249	15.214	6.08332	26.8605	12.9518	0.148286	0.0109953	0.474353	0.17102	0.622639	0.182015	17831.3	4374.5	20.9018	31.123	16.5289	54.7642	38.7686	38.3335	0.267572	0.349529
250	10.9533	5.03667	26.0411	13.6659	0.096633	0.0146442	0.298113	0.15878	0.394746	0.173424	15653.9	4638.52	20.0076	42.6361	17.4595	89.558	33.4834	37.3835	0.164266	0.864416
251	15.8767	9.21	27.1397	13.0873	0.180258	0.0153818	0.208117	0.14195	0.388375	0.157332	13607.1	4306.97	23.0573	36.6183	15.8329	78.1186	36.6405	43.7001	0.331516	0.788179
252	10.0733	6.15667	27.8346	15.1991	0.246052	0.0195081	0.249617	0.13345	0.495668	0.152958	14537.8	4430.96	16.6316	44.7665	15.4463	94.4884	39.7032	42.1001	0.463103	0.90081
253	12.594	6.4014	22.6724	15.9435	0.135717	0.0160067	0.234183	0.16235	0.369901	0.178357	14773.1	4181.74	15.996	34.6485	16.3205	80.2998	44.253	46.0835	0.242435	0.700674
254	15.254	6.24	28.0205	12.9518	0.193187	0.015033	0.472697	0.17153	0.665884	0.186563	13590.5	2871.5	21.4688	38.4858	15.4461	96.8463	39.1723	38.3335	0.357375	0.753298
255	14.4367	7.68667	24.0811	15.3326	0.323689	0.0152052	0.293117	0.14195	0.616805	0.157155	15864.5	4719.57	14.5285	46.5915	14.7665	92.9583	31.5384	37.3835	0.618377	0.920516
256	15.79	6.54	23.3871	13.5873	0.184042	0.0165715	0.386917	0.13175	0.570959	0.148322	16765.6	3082.52	26.8799	54.051	13.476	61.473	36.7595	43.7001	0.339084	0.907153
257	12.6667	4.5	31.1755	19.6821	0.185192	0.0147358	0.42013	0.14263	0.605322	0.157366	16646.3	3047.17	19.5999	42.3933	17.3544	102.806	33.9593	35.5801	0.342385	0.823578
258	12.8333	5.91667	24.2857	18.1903	0.188672	0.0124132	0.471283	0.21845	0.659956	0.230863	17263.2	4116.07	26.6348	43.6947	15.1223	78.8628	28.8103	38.0335	0.349345	0.591318
259	9.47667	7.9	25.614	23.7017	0.18111	0.0156488	0.46137	0.20587	0.64248	0.221519	19888.8	4162.94	21.3307	46.3829	17.2033	91.5203	33.5339	38.2601	0.33422	0.914878
260	11.3467	8.18	25.577	23.7024	0.178337	0.0164643	0.317843	0.09401	0.496181	0.110474	14485.9	2368.12	20.6689	58.8502	15.9084	93.5447	33.6488	38.3168	0.328675	0.946426
261	12.6667	5.91667	23.7122	22.7655	0.203272	0.0135865	0.259407	0.15674	0.462679	0.170326	15281.8	5885.54	19.8815	38.8369	15.7363	95.2783	33.7943	35.6001	0.378545	0.65865
262	9.43	4.84667	28.5279	19.6677	0.200014	0.0166724	0.250733	0.1224	0.450748	0.139072	15273.9	3250.1	23.1286	39.1361	15.4505	99.4187	33.3529	35.2001	0.372029	0.717239
263	14.25	8.5	25.7422	26.4977	0.111654	0.0167766	0.359407	0.15674	0.471061	0.173517	17391.4	3459.64	20.5816	34.0877	17.1649	80.5738	29.88	32.7035	0.195308	0.92766
264	13.6667	8.08247	23.5991	26.0236	0.19122	0.017033	0.41782	0.12682	0.60904	0.143853	18225.6	4408.26	28.0993	38.9922	15.7234	82.6536	28.9723	38.0335	0.354439	0.753298
265	13.72	8.434	26.6303	23.015	0.268626	0.0152358	0.43016	0.11016	0.698786	0.125396	19629.4	3629.86	22.3634	46.1801	14.6299	78.9002	28.8093	30.3001	0.509252	0.823578
266	13.8333	9.66667	24.1864	22.2448	0.157665	0.0187196	0.224007	0.13634	0.381672	0.15506	15413.8	3609.44	11.1153	42.3714	16.3805	82.9351	26.3077	34.9968	0.28733	0.971963
267	13.0833	7.32147	24.6917	19.7463	0.198841	0.0167429	0.241873	0.12954	0.440715	0.146283	13882.5	4597.09	15.6325	51.8731	14.8721	115.288	36.06	39.4668	0.369683	0.574288
268	16.68	8.59667	27.119	20.5215	0.101025	0.0179011	0.33327	0.14977	0.434295	0.167671	14595.5	4302.66	23.0843	46.5946	16.488	76.1881	44.4425	42.1001	0.17405	0.890107
269	13.5467	5.46333	25.7076	16.5351	0.249012	0.0172777	0.410973	0.13464	0.659985	0.151918	18300.8	3470.29	20.6205	38.7483	16.2983	114.217	35.2801	38.3335	0.470024	0.977771
270	11.5833	5.16667	26.6078	13.6659	0.198728	0.0144102	0.292867	0.1292	0.491595	0.14361	15825.1	3576.73	21.9832	47.5853	16.3924	98.1288	33.46	37.3835	0.369456	0.841022
271	15	5.5	24.8663	12.6706	0.202	0.0167867	0.35427	0.14977	0.55627	0.166557	17056.7	4447.38	25.5387	58.3276	21.3531	80.9573	36.781	43.7001	0.376	0.928668
272	12.8067	4.55667	23.5655	19.6821	0.197412	0.016361	0.38631	0.15181	0.583722	0.168171	16693.4	4546.52	17.1353	61.2558	16.215	94.6367	34.1218	35.6001	0.366823	0.986103
273	12.89	5.74	23.8391	20.6903	0.223254	0.0160775	0.39236	0.15436	0.615614	0.170438	17632.3	3224.59	11.7283	47.6663	15.3015	80.0483	29.1768	38.0335	0.418508	0.957755
274	9.75	4.91667	27.3874	24.535	0.170287	0.0164348	0.30929	0.09979	0.479577	0.116225	16531.4	3247.15	13.4749	60.6847	14.5797	86.4055	33.6125	38.3001	0.312574	0.993483
275	12.5	7.5	25.3904	23.7024	0.277813	0.0154583	0.11975	0.19125	0.397563	0.206708	12690.5	3384.78	23.0522	34.3012	15.8409	91.6405	33.5482	38.3168	0.527626	0.845825
276	14.25	7.75	27.2879	20.7511	0.208089	0.0139541	0.42241	0.15691	0.630499	0.170864	17542.5	3467.32	20.694	39.2997	16.1246	89.2012	33.0811	35.2001	0.388178	0.445411
277	9.49667	4.91214	25.7422	21.1644	0.2384	0.0156174	0.293407	0.15674	0.531807	0.172357	16550.4	2905.38	19.7421	42.9287	15.9946	80.221	29.7641	32.7835	0.4488	0.811738
278	10.6667	4.66667	25.9791	26.0236	0.19832	0.0187334	0.27782	0.12682	0.47614	0.145553	15703.3	4789.71	22.0331	34.5277	15.878	72.3738	29.1424	38.0335	0.36864	0.92334
279	13.6533	7.79513	22.3303	23.8483	0.0948289	0.0164153	0.175097	0.10693	0.269926	0.123345	14060.4	2786.11	22.5341	41.9903	15.9646	99.8845	28.9272	28.3001	0.161658	0.941535
280	12.6667	5.41667	22.4864	22.7448	0.287125	0.0176396	0.391403	0.15657	0.678528	0.17421	16737.1	4856.15	22.6761	24.0933	17.5419	79.6513	26.1996	35.0168	0.546249	0.863955
281	14.5567	7.89	22.4122	20.925	0.219847	0.0165827	0.44872	0.17272	0.668567	0.189303	13097.5	6043.25	13.4905	53.0034	16.8441	101.952	28.9606	35.4001	0.411693	0.908274
282	13.4933	7.74333	22.4322	16.6065	0.133639	0.0155826	0.316053	0.13872	0.449692	0.154303	16192.2	3050.71	23.0439	47.0758	14.9794	49.4399	28.9106	33.4835	0.239278	0.858261
283	13.75	7.25	24.4549	25.9869	0.335988	0.0170522	0.23218	0.09418	0.568168	0.111232	14293.6	3450.78	22.1241	54.5349	15.7909	70.4831	28.9242	37.0668	0.643975	0.905221
284	14.2067	8.29	26.9099	23.3015	0.298148	0.0182509	0.306547	0.11288	0.604695	0.131131	16093.9	2951.44	21.6147	39.1165	15.3715	76.7165	30.0608	32.8835	0.568296	0.875091
285	12.5	6.83333	25.7842	22.4984	0.212074	0.0164933	0.508083	0.14025	0.720158	0.156743	19695.2	3252.08	13.7071	61.4614	14.806	89.0641	34.6683	37.3501	0.396149	0.849326
286	14.8533	4.35333	26.3788	19.6821	0.168885	0.0159031	0.31953	0.11203	0.488415	0.127933	16012.7	3799.69	23.0657	34.6035	17.2919	87.5606	33.976	35.6001	0.31077	0.840314
287	12.8933	10.2267	25.9778	26.6903	0.109615	0.0162087	0.26888	0.09588	0.378495	0.112089	15428.7	5024.32	23.8228	48.2553	17.2291	86.2653	29.1899	38.0335	0.192229	0.970865
288	9.57	5.15333	23.734	21.7017	0.10679	0.0139041	0.222803	0.18547	0.329593	0.199374	15884.9	4569.39	20.3366	50.946	17.7062	94.1168	31.3594	38.3001	0.18658	0.740407
289	12.4633	6.59473	27.957	23.7024	0.130329	0.015627	0.45211	0.14161	0.582439	0.157237	17718.6	3200.72	19.0485	37.5617	18.2688	107.583	33.5651	38.2768	0.233659	0.862698
290	13	10.1667	24.4722	24.2655	0.310753	0.0163942	0.42709	0.14059	0.737843	0.156984	17456.4	4307.13	21.0072	51.5782	17.5672	93.4655	34.0751	35.5801	0.594506	0.939424
291	8.16667	3.75	27.0946	19.6677	0.110232	0.0170445	0.27631	0.16881	0.386542	0.185854	15710.8	5372.98	22.4906	27.3706	15.9005	84.1027	33.3901	35.2001	0.193463	0.754447
292	9.25	4.83333	26.9888	26.4977	0.169945	0.0138459	0.293383	0.15555	0.463329	0.169396	15650.6	4903.62	17.8555	31.9358	16.7385	84.6105	29.5869	32.7435	0.31289	0.634589
293	10.6667	3.5	26.2857	26.0236	0.442664	0.0148093	0.285193	0.14586	0.727858	0.160669	13964	4144.73	20.8932	25.8837	16.1142	95.1881	28.7499	38.0335	0.858329	0.530927
294	12.1033	6.02	25.357	21.3483	0.187084	0.0115274	0.26347	0.10897	0.450554	0.120497	15630.2	3660.72	21.574	22.069	17.6056	91.6954	28.4384	28.3001	0.347168	0.452742
295	12.8933	10.2267	23.8931	24.2448	0.169471	0.0138991	0.39098	0.13498	0.560451	0.148879	16974.1	3083.78	20.7329	22.4326	16.595	99.5732	25.8256	35.0168	0.311942	0.48991
296	14.25	7.75	25.1389	20.925	0.131293	0.0127152	0.345033	0.1377	0.476326	0.150415	15879.7	2934.59	21.2097	28.9932	16.6736	85.7509	28.5739	35.4001	0.235586	0.521517
297	12.6667	7.41667	25.0989	16.6065	0.171337	0.0133752	0.349053	0.13872	0.520391	0.152095	16522.1	4628.63	10.8352	34.0075	15.2535	95.5205	28.6899	33.4635	0.315675	0.637521
298	14.1567	7.49	28.5782	25.9869	0.417455	0.0142737	0.333263	0.14943	0.750718	0.163704	17210.8	3301.92	21.5373	34.6908	17.6775	88.6416	28.6464	37.0668	0.80791	0.627374
299	14.3533	8.10333	27.2699	23.3015	0.197822	0.0140695	0.440677	0.13651	0.638498	0.150579	17572.6	2851.97	22.9764	34.8174	18.7135	96.7746	29.6426	32.8435	0.368644	0.456946
300	12.6667	6.83333	27.1542	22.4984	0.257067	0.0168343	0.31937	0.15487	0.576437	0.171704	16566.5	4134.34	18.4928	51.2439	15.1355	95.0817	34.7025	37.3501	0.487134	0.883427
301	13.0333	5.03333	25.3888	19.6821	0.157215	0.0156678	0.235863	0.12903	0.393079	0.144698	14535.2	3983.68	20.9613	47.2495	16.0596	85.6036	34.0525	35.6001	0.28743	0.91678
302	12.9333	9.93333	28.7224	26.6903	0.181873	0.0148727	0.36888	0.09588	0.550753	0.110753	17311.3	5350.77	26.7856	42.8633	17.6915	90.1674	29.0563	38.0335	0.336747	0.837266
303	9.97	5.54147	25.1307	23.7017	0.209949	0.0146532	0.36029	0.15079	0.570239	0.165443	15472.6	5546.72	20.4754	29.7907	16.215	90.9536	33.4343	38.3001	0.392897	0.815317
304	12.2567	6.67333	25.9437	23.7024	0.167764	0.0125236	0.51944	0.17544	0.687204	0.187964	16701.7	3126.78	14.3728	33.7114	17.553	99.8192	31.2547	38.3168	0.308527	0.552355
305	12.8333	9.5	27.6988	22.2655	0.230082	0.0155186	0.17679	0.12529	0.406872	0.140809	12247.5	3350.67	22.6757	31.2326	16.7817	82.9624	33.9876	35.6001	0.433164	0.851862
306	9.10333	3.77	25.1067	19.6677	0.216747	0.0159265	0.28871	0.12121	0.505457	0.137136	15509.7	4433.9	22.9351	37.6706	16.7183	82.2699	31.2783	35.2001	0.406494	0.642649
307	9.29	4.87333	25.8122	26.4977	0.232635	0.0165063	0.29275	0.12325	0.525385	0.139756	16293.1	2781.13	23.835	44.0191	15.5465	81.9933	29.853	32.7835	0.43827	0.900627
308	11.5833	6.16667	24.7003	22.3483	0.177192	0.0136459	0.33052	0.12852	0.507712	0.142166	15441.4	3834.97	25.9885	35.7913	17.0961	90.8717	28.6503	28.3001	0.327384	0.664589
309	12.6667	9.5	24.4631	22.2448	0.436009	0.0182701	0.22398	0.13498	0.659989	0.15325	15409.2	4375.2	12.1266	44.2068	17.0071	93.8242	26.2627	34.9968	0.845018	0.927005
310	12.78	7.49667	26.0189	16.6065	0.111058	0.0163669	0.349313	0.15198	0.460372	0.168347	16754.5	5593.32	8.31253	53.3014	16.5608	77.5461	28.989	33.4835	0.195117	0.936692
311	13.87	8.37	26.3782	25.9869	0.160102	0.0162753	0.316663	0.16983	0.476765	0.186105	16720.7	4315.62	19.9532	40.545	17.1176	103.876	28.8466	37.0068	0.293203	0.827535
312	14.3467	8.43	26.0999	23.3015	0.208835	0.0174884	0.25841	0.20791	0.467245	0.225398	14638.7	4643.14	23.8773	29.7301	18.1627	94.1099	29.9845	32.8835	0.39067	0.798843
313	12.8133	7.694	26.0542	22.4984	0.171494	0.0155822	0.49157	0.16507	0.663064	0.180652	17411.6	4531.22	20.6373	43.4683	15.4241	107.978	34.5772	37.3501	0.315987	0.758225
314	11.6667	5	24.5488	19.6821	0.21758	0.0154739	0.21953	0.11203	0.43711	0.127504	15841.4	3050.33	19.4149	47.2358	18.8501	88.786	34.0331	35.6001	0.408161	0.89739
315	12.8933	9.39333	29.9991	26.6903	0.148423	0.013379	0.235213	0.09588	0.383636	0.109259	14713.6	2866.72	21.3864	35.1792	17.5983	77.8113	28.8069	37.9935	0.269845	0.587904
316	9.41667	5.2147	25.5774	22.3684	0.205666	0.0151593	0.294157	0.16099	0.499822	0.176149	15911.2	5764.69	19.8997	39.4713	16.0246	45.7805	33.485	38.3001	0.384331	0.86593
317	11.4867	7.0347	28.7888	24.5357	0.202501	0.0123997	0.25306	0.19006	0.455561	0.20246	16992.2	4211.85	24.8892	46.0175	15.6016	44.7408	36.54	38.3168	0.378003	0.539975
318	12.9467	10.4467	29.8522	23.2655	0.249477	0.0152445	0.360457	0.12529	0.609933	0.140534	16441.6	3830.9	26.5038	55.1089	17.6572	87.8908	33.9601	35.6001	0.471953	0.824447
319	9.12333	3.95667	25.3746	19.9177	0.232044	0.0187635	0.25071	0.12121	0.482754	0.139973	16794.5	3775.73	20.5763	38.2281	14.5634	82.3373	33.562	35.2001	0.437089	0.926346
320	10.8067	3.64	26.5457	26.0236	0.248698	0.0157041	0.21809	0.14059	0.466788	0.156294	13144.1	4562.82	20.0539	38.9668	16.6473	88.4012	28.8394	38.0335	0.470395	0.620414
321	11.0267	6.52667	30.437	21.3483	0.122905	0.0157335	0.33076	0.14076	0.453665	0.156493	13492.2	4925.63	21.4413	33.0179	16.9975	74.2579	28.859	30.3001	0.218809	0.873346
322	12.9733	9.97333	23.2931	22.4115	0.180519	0.0123701	0.39098	0.13498	0.571499	0.14735	17005.5	3536.5	20.0621	39.1706	14.8362	74.1353	25.7727	35.0168	0.334037	0.43701
323	9	4.33333	27.5443	13.557	0.257758	0.0138755	0.294593	0.11526	0.552351	0.129136	15606.7	3405.35	20.3323	44.8463	16.5398	53.1708	40.9899	44.9001	0.488516	0.787553
324	8.02667	6.69247	25.592	15.0809	0.199803	0.0133774	0.270627	0.11696	0.47043	0.130337	14743	3192.75	19.9541	23.3264	16.3523	83.4132	37.9234	37.3001	0.372606	0.537737
325	9.66667	5.52471	26.6495	18.0636	0.247927	0.0162201	0.286093	0.14076	0.534021	0.15698	13674.5	4534.28	19.6211	45.4132	18.1725	89.6024	38.191	43.0668	0.468854	0.872015
326	12.42	5.95547	22.9949	15.2657	0.203772	0.0150483	0.315747	0.12308	0.519519	0.138128	15951.5	2635.42	20.1883	30.8565	16.0246	89.0335	33.4905	39.9001	0.380544	0.754826
327	12.9167	6.66667	23.1829	17.1571	0.207948	0.0186511	0.365093	0.14076	0.573041	0.159411	16701.1	5548.77	20.3083	46.5901	17.0653	95.5901	37.6341	41.3835	0.388896	0.91511
328	13.2067	4.87333	28.2088	19.6821	0.193897	0.017887	0.23553	0.11203	0.429427	0.129917	13378.2	2897.71	21.9519	53.6052	14.7487	73.7323	34.1244	35.5201	0.361794	0.988697
329	12.6667	9.33333	26.3624	26.6903	0.234992	0.0156639	0.23589	0.13039	0.470882	0.146054	14771.7	3876.47	21.6418	30.0701	16.8204	61.5017	28.9854	38.0335	0.443983	0.766393
330	9.29	4.87333	28.6707	21.3875	0.236383	0.0177254	0.17685	0.12835	0.413233	0.146075	13087.1	2801.84	21.1358	64.4398	15.9183	85.2475	33.5916	38.3001	0.446766	0.972539
331	11.77	6.02	22.0937	22.3811	0.293243	0.0163534	0.118487	0.12682	0.41173	0.143173	12430.7	3460.01	20.5961	38.7776	17.0051	91.9533	33.6377	38.2768	0.560486	0.935342
332	12.7067	9.89553	25.7288	24.2655	0.284246	0.0167294	0.360293	0.11696	0.644539	0.133689	15490.1	2710.11	22.044	30.0488	17.1597	50.8249	34.1086	35.6001	0.542491	0.972939
333	9.41667	3.75	26.8512	19.6677	0.233166	0.0176115	0.08371	0.12121	0.316876	0.138821	15919	3071.74	18.5076	31.41	15.9899	80.0258	33.4468	35.2001	0.440331	0.811148
334	9.41667	5	23.5855	26.4977	0.220046	0.0166914	0.29275	0.12325	0.512796	0.139941	15621.9	2593.14	19.2992	47.9601	17.4121	72.9482	29.8715	32.7835	0.414091	0.919138
335	10.8733	3.54	24.5824	26.0236	0.354873	0.0180707	0.23489	0.13039	0.589763	0.148461	14211.5	4665.02	19.5563	43.3	17.887	94.8423	29.0761	38.0335	0.683745	0.857069
336	12.4367	6.35333	26.0337	23.3483	0.233546	0.0163206	0.209093	0.14076	0.442639	0.157081	16722.6	4658.52	21.036	50.2883	16.1272	91.8396	28.9177	30.3001	0.441091	0.932057
337	13.02	10.1867	27.6897	22.2448	0.256823	0.0179797	0.206983	0.13515	0.463806	0.15313	15085.4	4223.41	21.7587	40.4288	16.8127	103.672	27.2337	35.0168	0.487646	0.897968
338	9.18	4.51333	22.521	13.057	0.241377	0.0156339	0.22276	0.14076	0.464137	0.156394	16181.1	4998.98	17.2247	49.1983	19.3669	88.5913	41.1657	44.9001	0.456754	0.963385
339	7.86	6.19333	26.1887	15.0809	0.117192	0.0139132	0.271093	0.14076	0.388286	0.154673	14390.9	4262.79	20.8289	38.7776	18.9998	76.6909	37.977	37.2201	0.208385	0.591318
340	10.32	5.82	26.0461	16.8136	0.240093	0.014137	0.41963	0.11713	0.659723	0.131267	17323	3108.35	18.7536	37.8594	18.6713	89.0318	37.9827	43.0668	0.454186	0.663695
341	12	5.5	28.3149	14.599	0.0933544	0.0138261	0.30575	0.12325	0.399104	0.137076	15902.7	3122.77	21.9821	40.3712	17.1119	81.7907	33.3683	39.9001	0.160709	0.632608
342	12.9167	7.16667	29.4829	17.1571	0.164579	0.0189574	0.213493	0.16116	0.378072	0.180117	16903.3	6226.66	21.5627	54.3683	16.5756	76.6909	37.6648	41.3835	0.303158	0.945739
343	12.6067	5.27333	25.3288	19.6821	0.190747	0.0141645	0.236263	0.14943	0.42701	0.163595	15562.7	5316.01	21.3893	33.1752	16.302	87.1355	33.7021	35.6001	0.355493	0.56645
344	13.6467	10.3133	24.2424	26.6903	0.195133	0.013105	0.268887	0.09622	0.46402	0.109325	15646.7	2296.45	20.9587	42.3822	16.8843	89.54	28.7295	38.0335	0.364267	0.510497
345	10.94	7.27333	27.4937	23.7024	0.164673	0.0132429	0.18853	0.12903	0.353203	0.142273	12561.6	3829.36	21.1415	40.432	16.4772	53.0389	33.3267	38.3168	0.303346	0.624294
346	12.6667	9.5	26.7488	24.2655	0.171878	0.0146537	0.25719	0.14569	0.429068	0.160344	14076	4202.78	23.4931	34.4652	16.8559	91.2073	33.9011	35.5201	0.317756	0.76537
347	9.64333	3.81	23.0479	20.5844	0.150372	0.0173009	0.255377	0.12121	0.405749	0.138511	14362.2	3264.08	10.3116	32.9547	17.9883	96.5877	33.4158	35.2001	0.274745	0.780093
348	10.7667	3.76667	23.8391	26.0236	0.242367	0.0188988	0.2828	0.1258	0.525167	0.144699	14595.8	3761.57	11.7408	52.3083	17.6472	80.367	29.1589	38.0335	0.458733	0.939881
349	11.75	6	23.6903	23.3483	0.190014	0.0168096	0.21014	0.10914	0.400154	0.12595	13333.1	3707.84	22.1413	53.6941	16.7402	97.7909	28.9666	29.3001	0.354027	0.980956
350	13	9.33333	24.9264	21.2448	0.067048	0.0187923	0.207383	0.15555	0.274431	0.174342	12714.9	4138.52	19.8665	42.3985	19.1912	88.6681	31.3149	35.0168	0.108096	0.979228
351	9.34	5.55473	27.4576	13.057	0.189552	0.0151865	0.221093	0.14076	0.410645	0.155946	13321.7	4468.38	20.1449	37.3788	19.0049	82.7271	41.121	44.9001	0.353103	0.91865
352	8.01333	5.93	26.6853	15.0809	0.222987	0.0143573	0.255293	0.15096	0.478281	0.165317	14718.9	4130.96	21.844	40.7142	17.575	80.4407	38.0214	39.3001	0.419975	0.635729
353	9.98	6.03744	25.1828	18.0636	0.205851	0.0168891	0.209093	0.14076	0.414945	0.157649	13055.7	4631.74	21.6736	50.6155	15.6817	95.5631	38.2579	43.0668	0.385702	0.938914
354	12.6733	6.37333	27.5516	14.599	0.148382	0.0162894	0.31575	0.12325	0.464132	0.139539	16779	2728.64	26.0601	53.0068	18.4782	101.319	33.6146	39.9001	0.270764	0.878944
355	12.9367	7.18667	26.8796	17.1571	0.185289	0.0184115	0.348763	0.14093	0.534052	0.159341	16648.6	4552.9	20.472	50.3177	16.5147	96.4897	37.6102	41.3835	0.344578	0.89115
356	11.7367	4.98667	25.9055	19.6821	0.187341	0.0153307	0.235533	0.1122	0.422874	0.127531	15493.6	3364.6	23.4674	32.1162	15.8295	88.0707	34.0188	35.6001	0.348681	0.883073
357	13.1467	10.0041	28.7391	27.857	0.141452	0.0155985	0.369557	0.13039	0.511009	0.145988	13622.3	3145.09	21.2533	58.2103	21.8634	91.2073	28.9789	38.0335	0.256904	0.759848
358	9.25	5.1244	28.664	24.7017	0.210162	0.0150298	0.273757	0.14059	0.483918	0.15562	14005.5	4295.54	19.3512	36.2263	17.5741	59.0222	33.322	38.3001	0.394323	0.702984
359	12.0833	6.21433	27.707	23.7024	0.169485	0.015457	0.11778	0.09078	0.287265	0.106237	12266.2	4329.61	19.1938	56.3926	19.7122	80.9497	33.5481	38.3168	0.31297	0.845699
360	12.7667	9.5	26.9188	24.2655	0.213929	0.0155869	0.11579	0.12529	0.329719	0.140877	13581	3278.7	18.0878	67.4471	17.5756	80.3679	33.9944	35.6001	0.401858	0.858691
361	9.08333	3.75	26.9779	20.5844	0.227874	0.0140386	0.35538	0.12138	0.583254	0.135419	16301.5	3378.92	23.0462	36.5499	17.0084	81.1552	33.0896	35.2001	0.429748	0.453863
362	9.58333	5.2143	27.2888	26.4977	0.191531	0.0125259	0.29339	0.15589	0.484921	0.168416	17457.7	3250.1	24.7843	34.9532	17.3624	63.2544	29.4549	32.7835	0.357063	0.502594
363	10.8333	3.52147	27.9057	26.0236	0.367713	0.0162214	0.184803	0.12597	0.552516	0.142191	14355.3	3506.69	22.0799	24.9775	15.8559	91.9163	28.8912	37.9535	0.709426	0.672136
364	12.0833	5.83333	29.677	24.3483	0.248324	0.0167709	0.208893	0.13056	0.457218	0.147331	16748.3	5064.32	15.131	47.1385	19.0864	50.9554	28.9628	39.3001	0.470649	0.977093
365	13.9467	9.94667	25.6331	24.2448	0.334784	0.0173596	0.391183	0.14535	0.725967	0.16271	16237	3242.17	19.5085	41.0284	17.0842	92.2862	26.1717	34.9568	0.643568	0.835962
366	9.02	4.18667	25.6843	13.057	0.183155	0.0111475	0.29459	0.11509	0.477745	0.126238	16534.6	5244	21.2064	30.629	18.084	97.6139	40.7171	44.9001	0.340309	0.514755
367	8	6.83321	25.852	15.0809	0.201768	0.0170876	0.27063	0.11713	0.472398	0.134218	14483	5574.87	22.222	40.2759	16.3285	65.652	38.2944	40.3001	0.377537	0.908758
368	11.9267	6.09321	26.6295	18.0636	0.243434	0.017298	0.45263	0.11713	0.696064	0.134428	17293.9	3726.24	28.8162	45.9888	17.6176	99.463	38.2988	43.0668	0.460869	0.979797
369	11.8333	5.52471	27.2383	14.599	0.278857	0.0132166	0.31575	0.12325	0.594607	0.136467	16361.7	3336.95	23.7435	32.3811	17.2968	100.397	33.3074	39.9001	0.531714	0.571662
370	13.1033	6.68667	28.6063	17.1571	0.290114	0.0170562	0.365093	0.14076	0.655207	0.157816	17712.3	5112.56	16.4596	25.3326	19.0522	81.9381	37.4746	41.3835	0.554228	0.755617
371	10.6167	6.29874	27.1855	18.8423	0.27844	0.0189798	0.31987	0.12937	0.59831	0.14835	17670.4	2885.22	14.5764	47.3687	15.8484	89.5985	28.617	37.4668	0.530881	0.997985
372	11.8333	6.33333	27.9387	24.7711	0.279819	0.0222127	0.477347	0.15368	0.757166	0.175893	18261.9	4217.02	19.7323	39.4041	16.3775	45.1567	33.3403	43.9268	0.534639	0.971268
373	12.4733	5.78757	26.4402	17.9357	0.323818	0.0187835	0.516693	0.17136	0.840511	0.190143	19028.2	4577.43	19.6758	57.603	19.1912	74.5027	33.264	39.9335	0.622635	0.978346
374	15.5	6.58333	24.9329	16.0909	0.11437	0.0217186	0.279353	0.12002	0.393723	0.141739	15866.4	2634.78	19.2843	45.0863	16.225	73.094	31.8742	37.3835	0.20374	0.821859
375	17.9367	5.68875	29.528	17.254	0.269919	0.0171148	0.29324	0.14824	0.563159	0.165355	15968.9	4652.33	23.6983	39.9561	14.5976	71.8554	33.0305	43.7001	0.514839	0.961481
376	8.41667	7.68743	21.8658	20.7338	0.326713	0.0181415	0.41334	0.10234	0.740053	0.120482	16792	3538.71	22.4185	46.9085	18.621	75.9371	29.4332	36.9668	0.628426	0.964151
377	13.1867	8.18667	25.2858	17.3124	0.266984	0.0234175	0.550987	0.13532	0.817971	0.158737	16524.9	2494.05	12.9314	45.2841	20.562	97.6092	29.1608	41.1001	0.508969	0.69175
378	12.81	7.22874	21.8722	18.8083	0.317881	0.0232617	0.469973	0.13464	0.787855	0.157902	16266.4	3374.11	29.1013	60.8169	16.9096	88.7863	28.9785	35.3601	0.610763	0.92617
379	14	6.58333	21.0522	20.9791	0.116692	0.0184132	0.196133	0.0918	0.312826	0.110213	13148.5	3616.15	22.4397	41.5338	17.3716	75.4085	32.777	41.1001	0.208385	0.591318
380	14	6.41667	26.2922	20.9791	0.349292	0.0223833	0.196743	0.12291	0.546036	0.145293	14262.5	4773.25	21.5079	48.9837	16.4349	100.567	35.174	41.1001	0.673584	0.988326
381	10.3533	6.35333	24.2814	15.4746	0.164079	0.015033	0.305853	0.12852	0.469932	0.143553	17202.5	2867.46	23.2365	39.4041	19.5164	82.1744	34.8723	38.8835	0.303158	0.753298
382	9.33333	4.58474	25.1276	14.5504	0.240731	0.0176672	0.261573	0.16524	0.502305	0.182907	14827.7	5237.82	20.5221	51.8964	16.1671	90.1355	40.4357	42.8001	0.456463	0.966725
383	11.6967	5.36333	26.4078	13.6659	0.189154	0.0137876	0.29238	0.15538	0.481534	0.169168	16052.6	4852.08	18.6623	35.1516	17.1003	97.2754	33.3978	37.3635	0.353308	0.778763
384	9.03	8.03	23.1858	20.7338	0.222766	0.0180511	0.46696	0.28696	0.689726	0.305011	11562.7	5192.04	20.9718	46.1682	15.9511	79.9226	29.4241	36.9668	0.420532	0.955106
385	10.5433	8.12667	26.4858	17.3124	0.232165	0.0176615	0.319013	0.18768	0.551178	0.205342	17694	6064.32	20.9474	47.3745	14.7119	94.0602	29.3352	41.1001	0.43933	0.866152
386	12.6833	7.8147	25.4122	18.8083	0.123384	0.0237256	0.255313	0.25398	0.378697	0.277706	15285.1	3613.63	20.2143	49.3671	13.8629	74.9965	29.0249	35.4001	0.221768	0.972561
387	14.34	6.84	26.6522	20.9791	0.243057	0.0221922	0.296533	0.1122	0.53959	0.134392	15993.3	2647.45	20.223	43.4101	19.0175	61.9352	33.1549	41.1001	0.461113	0.969216
388	10.33	5.99667	22.3789	18.8423	0.273259	0.0185744	0.319873	0.12954	0.593132	0.148114	16613.7	2611.32	18.7348	34.4016	17.865	83.9958	28.5765	37.4268	0.521517	0.957442
389	11.6667	6.16667	22.7987	24.7711	0.306824	0.0216345	0.477347	0.15368	0.784171	0.175315	17144	3972.98	20.7867	52.1917	15.9074	78.2165	33.2825	43.9668	0.588649	0.91345
390	12	5.58333	22.0402	17.9357	0.244838	0.0185182	0.315867	0.1292	0.560705	0.147718	15093.9	2731.95	28.8554	46.4452	17.227	73.3485	33.2375	39.9335	0.464677	0.951821
391	13.8333	5.66667	22.1862	16.0909	0.118634	0.0226278	0.346487	0.16082	0.465121	0.183448	15323.4	4979.73	20.1869	29.8861	16.2685	85.1588	31.9651	37.3235	0.212268	0.912779
392	9.54	5.62333	26.8613	17.254	0.262745	0.0161332	0.29324	0.14824	0.555985	0.164373	15492.1	4120.72	18.472	34.1011	16.8015	88.8712	32.9323	43.7001	0.50049	0.863317
393	11.6667	6.25	25.752	21.7711	0.13967	0.0163894	0.226307	0.10064	0.365977	0.117029	14622.1	2864.85	19.566	28.5871	17.1321	90.4785	32.758	43.9668	0.254341	0.388939
394	12.8	6.38874	30.2335	17.9357	0.144371	0.015614	0.215867	0.1292	0.360238	0.144814	14747.1	3705.93	15.5078	30.18	17.2266	95.8703	32.9471	39.9135	0.263742	0.661405
395	15.2333	7.81667	25.5996	16.0909	0.201608	0.0233083	0.345757	0.12359	0.547365	0.146898	16805.7	3522.77	20.5029	40.3776	20.4632	94.6537	32.0332	37.3835	0.378216	0.980832
396	9.5	5.58333	28.8513	17.254	0.290715	0.0168681	0.292833	0.1275	0.583548	0.144368	18812	3346.51	13.0808	52.4304	17.7121	72.7228	33.0058	43.7001	0.55643	0.936806
397	12	5	25.4965	24.5199	0.112228	0.0203688	0.245087	0.14042	0.357315	0.160789	14096	5245.29	20.5163	39.0634	18.4242	79.6048	32.4726	37.9168	0.199457	0.68688
398	8.16667	7.5	23.0458	20.7338	0.203114	0.0184726	0.347727	0.12206	0.550841	0.140533	16938.9	3114.06	21.098	47.3041	17.8654	95.7874	29.4663	36.9268	0.381229	0.997263
399	9.41667	6.91667	24.7058	17.3124	0.236602	0.0187337	0.284733	0.1224	0.521335	0.141134	14491.6	4350.82	21.2423	40.7371	15.7027	74.1461	33.4424	41.1001	0.448204	0.973368
400	12.9767	7.31	24.8739	18.8083	0.117773	0.0232691	0.238393	0.12206	0.356167	0.145329	14865.1	3951.1	19.1727	50.6813	16.4467	96.7061	28.9793	35.4001	0.210547	0.926915
401	14	6.5	27.9289	20.9791	0.237398	0.0213096	0.247087	0.14042	0.484484	0.16173	13460.1	5350.99	21.2562	43.692	15.3667	93.0224	33.0667	41.1001	0.449795	0.880962
402	9.94333	5.77667	22.3922	18.8423	0.18403	0.0183046	0.31987	0.12937	0.5039	0.147675	16987.9	2750.82	22.8924	39.1013	18.8452	92.0651	28.5495	37.4668	0.343061	0.930464
403	11.6667	6.08333	27.884	21.7711	0.106597	0.0179609	0.2273	0.1513	0.333897	0.169261	15966.9	4950.78	21.0271	41.0542	15.7292	82.8026	32.9151	43.9468	0.188193	0.546092
404	14.6667	5.66667	24.3262	16.0909	0.180013	0.0230897	0.27975	0.14025	0.459763	0.16334	12914.3	4850.57	27.2603	55.937	17.4286	91.5091	32.0113	37.3835	0.335025	0.958973
405	9.5	5.58333	27.3007	17.254	0.145042	0.0127351	0.290833	0.1275	0.435875	0.140235	15355.4	3281.13	18.3966	35.3732	16.8198	99.2223	32.7659	43.7001	0.265084	0.523506
406	10.29	5.55247	26.0464	16.4573	0.158379	0.0178579	0.281097	0.14093	0.439476	0.158788	15431.4	5258.58	21.2051	41.7213	18.059	92.409	31.2715	38.3935	0.291759	0.985795
407	12.0667	6.15246	23.7074	15.4746	0.199737	0.0139937	0.315517	0.12835	0.515254	0.142344	16471.4	3276.87	20.8793	28.1212	18.433	87.86	34.9351	38.8835	0.374475	0.64937
408	8.83333	4.25	23.0203	14.4653	0.14414	0.0176291	0.30817	0.14467	0.45231	0.162299	14135.3	3493.32	24.2734	40.1247	16.1884	96.3954	35.4486	40.7668	0.26328	0.962912
409	9.89333	4.97667	24.9076	14.5504	0.162255	0.0155658	0.244107	0.14144	0.406361	0.157006	14122.9	5179.66	22.9898	39.1249	16.7687	84.1893	40.2256	42.8001	0.299509	0.756576
410	12.1433	5.06	23.9165	24.5199	0.178709	0.0231512	0.34449	0.10999	0.523199	0.133141	17652.2	2702.49	14.2793	57.7485	17.2977	90.4637	29.7508	37.9168	0.332418	0.96512
411	9.51667	7.01667	21.8025	17.3124	0.229082	0.0175186	0.250753	0.12342	0.479835	0.140939	15408.9	3558.92	15.8074	40.235	15.4757	75.2048	29.3209	41.1001	0.433164	0.851862
412	12.0167	7.18333	22.5855	18.8083	0.215247	0.0204265	0.588313	0.25398	0.80356	0.274406	19484.9	5948.58	13.8941	49.6156	16.5864	59.4328	28.695	35.3801	0.406494	0.642649
413	14.02	6.52	27.2255	20.9791	0.231135	0.0215063	0.20751	0.10251	0.438645	0.124016	13722.5	3700.3	12.4068	50.6813	16.4076	68.8847	33.0863	41.0801	0.43827	0.900627
414	12.6333	6.4	24.9663	15.2814	0.175692	0.0141459	0.349113	0.14178	0.524805	0.155926	16609.2	5906.24	14.2429	30.8245	16.2309	85.9775	39.8003	40.3501	0.327384	0.664589
415	11.75	6.08333	20.0842	14.2574	0.234509	0.0157701	0.40096	0.15096	0.635469	0.16673	17739.7	5507.45	12.8884	52.6622	17.4729	74.5525	31.9127	37.5168	0.445018	0.927005
416	12.5	6.25	23.801	14.7198	0.109558	0.0203669	0.315733	0.1224	0.425292	0.142767	17285.6	3727.16	14.0311	54.7701	16.1928	82.1807	36.3224	40.8468	0.195117	0.936692
417	12.6933	6.27667	26.1404	15.4024	0.158602	0.0177753	0.28971	0.12121	0.448312	0.138985	14283.4	3693.62	16.5964	56.2547	15.3567	77.2408	32.9632	37.0168	0.293203	0.827535
418	12.2833	6.414	26.9574	22.8194	0.157335	0.0234884	0.395927	0.18326	0.553262	0.206748	17774	4379.95	15.9508	43.0056	15.6115	77.6115	35.5345	41.2235	0.29067	0.798843
419	12.1667	3.58333	21.2361	17.9541	0.169994	0.0195822	0.29877	0.12427	0.468764	0.143852	15196.1	2860.56	18.9059	40.1957	16.5206	82.1807	33.4122	36.1835	0.315987	0.758225
420	12.04	6.12333	23.0496	15.6124	0.21608	0.0209739	0.24931	0.15181	0.46539	0.172784	13393.2	4390.17	21.3441	39.715	15.4757	63.2195	36.7497	38.1501	0.408161	0.89739
421	12.83	5.86333	21.9043	9.30025	0.146923	0.015379	0.233093	0.14076	0.380016	0.156139	13872.8	4960.1	19.7393	40.0351	15.9574	84.2942	33.1069	34.2468	0.269845	0.587904
422	11.25	5.41667	27.8273	17.6459	0.204166	0.0206593	0.45601	0.13651	0.660176	0.157169	16870.6	3661.24	15.6991	53.2533	37.454	77.3361	37.2016	41.0601	0.384331	0.86593
423	11.0133	4.68	25.9359	13.6714	0.201001	0.0113997	0.292287	0.15062	0.493288	0.16202	15854.3	5541.05	12.8775	37.3219	16.4697	74.6936	36.009	37.5335	0.378003	0.539975
424	10.1667	5.16667	25.6711	14.9992	0.247977	0.0167445	0.38129	0.15079	0.629267	0.167534	16022	4425.11	15.4952	56.862	16.5206	63.5341	33.4435	37.3835	0.471953	0.824447
425	10.1	6.76667	25.9075	14.2648	0.230544	0.0167635	0.44115	0.16065	0.671694	0.177413	17148.7	4559.73	21.3448	39.548	15.4757	91.5129	40.862	42.9168	0.437089	0.926346
426	10.2433	6.24333	25.3368	18.0599	0.247198	0.0162041	0.36549	0.16099	0.612688	0.177194	15340.8	5495.58	22.4405	39.4361	16.5864	77.6115	32.4228	38.9335	0.470395	0.620414
427	11.9167	5	24.7165	24.5199	0.233542	0.0234158	0.861687	0.17102	1.09523	0.194436	20526.2	5748.65	20.6416	51.953	14.8207	57.3985	31.7773	37.8768	0.444084	0.991578
428	8.51333	7.43	25.2458	20.7338	0.282281	0.0176927	0.890095	0.28662	1.17238	0.304313	19546.5	5352.15	15.4658	30.049	16.2278	63.2762	29.3883	36.9668	0.541561	0.919271
429	10.35	7.51667	24.0458	17.3124	0.212609	0.0188887	0.250333	0.102	0.462942	0.120889	14188.1	2974.73	20.0243	35.4034	19.3658	68.8847	34.4579	41.1001	0.402217	0.988866
430	12.9767	7.64333	26.8122	18.8083	0.192058	0.0204409	0.585727	0.12206	0.777784	0.142501	18990.8	3129.54	16.5947	42.1193	15.9925	57.7821	28.6964	35.3601	0.361115	0.644092
431	14.64	7.14	27.8322	20.9791	0.298768	0.0219282	0.208453	0.15062	0.507221	0.172548	13682.1	4429	20.0539	40.0847	21.3414	74.5525	33.1285	41.1001	0.574536	0.942819
432	12.4733	6.05667	26.1704	15.4024	0.31723	0.0146365	0.290027	0.13736	0.607257	0.151996	15243.2	2648.74	22.091	56.004	15.4592	82.1807	30.6493	37.0168	0.61146	0.513649
433	11.9167	5.91667	23.024	22.8194	0.172225	0.0237225	0.395927	0.18326	0.568152	0.206983	15087.8	5533.39	21.148	48.7455	16.1301	68.7374	37.5579	41.2635	0.32145	0.822251
434	12.8467	4.09667	26.7328	17.9541	0.270084	0.0215641	0.29962	0.16762	0.569704	0.189184	16387.6	5756.87	20.0925	55.5347	15.525	77.6115	33.1588	36.1835	0.517168	0.956412
435	12.0933	6.21472	24.4229	15.6124	0.301749	0.0208393	0.24911	0.14161	0.550859	0.162449	16502.1	4816.75	20.5081	31.6885	17.1542	82.5641	36.7363	38.1501	0.580499	0.883929
436	13.3967	6.18	24.9376	9.30025	0.246666	0.0175632	0.233293	0.15096	0.479959	0.168523	15666.5	5412.1	21.8788	38.3104	16.4973	63.2195	30.3253	34.2468	0.470331	0.806325
437	12.0367	5.95333	21.8406	17.6459	0.217236	0.0208127	0.45702	0.18802	0.674256	0.208833	17304.9	5238.92	20.4704	40.5665	15.6864	74.6936	37.217	41.0601	0.411472	0.881267
438	10.8667	4.7	20.8492	13.6714	0.175988	0.0121832	0.29267	0.17017	0.468658	0.182353	16134.6	5272.78	19.9343	33.9547	14.6379	87.3201	36.0873	37.5335	0.328977	0.618316
439	10.4067	5.32333	23.3044	14.9992	0.125616	0.0181051	0.380807	0.12614	0.506423	0.144245	16458	2755.18	20.9394	45.2841	17.8141	78.2312	33.5795	37.3835	0.228233	0.960513
440	10.62	7.20333	24.3224	14.2648	0.115692	0.0134132	0.4404	0.1224	0.556092	0.135813	18056.6	3830.5	22.091	42.6653	16.2866	91.9863	40.527	41.8768	0.208385	0.591318
441	10.8833	7.05	24.1135	18.0599	0.0707516	0.019534	0.365423	0.15759	0.436175	0.177124	15132.1	5681.79	26.3574	47.72	16.4357	82.0289	29.7558	38.9335	0.118503	0.9534
442	8.53667	7.03667	20.7025	20.7338	0.10795	0.0183065	0.89654	0.28798	1.00449	0.306287	19028.9	5308.85	16.7948	49.3076	20.0397	74.4784	29.4497	36.9268	0.1929	0.980654
443	10.3767	7.83413	23.0992	17.3124	0.101941	0.0174102	0.24907	0.03757	0.351011	0.0549802	15215.4	3247.15	20.3748	31.6885	16.4028	91.0793	29.31	41.1001	0.180881	0.841022
444	12.9367	7.10584	23.4455	18.8083	0.238113	0.0232867	0.285727	0.12206	0.52384	0.145347	14624.6	3651.1	16.6948	48.7455	21.562	72.0678	28.981	35.4001	0.453226	0.928668
445	14.04	6.62333	22.4849	20.9791	0.204834	0.022361	0.137313	0.09248	0.342148	0.114841	14211.5	2870.73	22.1101	55.5347	18.081	71.896	33.1718	41.1001	0.386668	0.986103
446	11.9667	5.71667	24.0637	15.4024	0.195232	0.0190775	0.289713	0.12138	0.484945	0.140458	16341	3433.48	20.6532	56.004	17.7874	63.2544	33.0934	37.0168	0.367463	0.957755
447	11.9367	5.93667	21.9007	22.8194	0.172911	0.0254348	0.295007	0.13634	0.467917	0.161775	17744.5	3616.53	20.1954	53.2533	19.8552	72.7151	36.7292	41.2835	0.322821	0.993483
448	13.1667	4.58333	22.4861	17.9541	0.173905	0.0204583	0.298973	0.13464	0.472878	0.155098	16316.7	3431.9	19.8618	41.9342	15.8545	50.9554	33.0482	36.1835	0.32481	0.845825
449	11.8533	6.10333	20.8196	15.6124	0.0932185	0.0164541	0.24901	0.13651	0.342228	0.152964	9542.08	3981.08	19.9983	54.4561	18.021	74.3265	36.2978	38.1501	0.163437	0.445411
450	13.3567	6.22333	22.8543	9.30025	0.157949	0.0176174	0.263493	0.16116	0.421442	0.178777	15463.1	5432.7	19.4256	41.9342	16.6354	79.5242	30.3308	34.2668	0.292898	0.811738
451	11.29	5.62333	24.1973	17.6459	0.208953	0.0212334	0.456443	0.15861	0.665396	0.179843	17973.5	3489.51	20.3632	47.097	18.4417	65.652	37.259	41.1001	0.394905	0.92334
452	11.5333	5.2	22.0059	13.6714	0.144364	0.0154153	0.2918	0.1258	0.436164	0.141215	16742.8	2805.08	21.9287	38.3104	17.9815	99.463	36.4106	37.5335	0.265729	0.941535
453	10	5.25	25.2811	14.9992	0.243139	0.0171396	0.38083	0.12733	0.623969	0.14447	17368.5	2474.36	21.4349	54.5859	18.7521	71.3726	33.483	37.3835	0.463279	0.863955
454	10.3333	6.58333	23.5457	14.2648	0.0828275	0.0165827	0.44042	0.12342	0.523248	0.140003	17529.9	2373.36	21.2701	49.4716	19.8453	81.9381	40.844	44.9168	0.142655	0.908274
455	10.25	6.33333	22.3968	18.0599	0.126465	0.0185826	0.26413	0.09163	0.390595	0.110213	16077.6	2544.96	18.4636	49.7469	19.7732	80.0565	29.6606	38.9335	0.22993	0.858261
456	12.5733	6.32333	23.8704	15.4024	0.137069	0.0185522	0.29005	0.13855	0.427119	0.157102	15940.5	2773.36	16.6596	48.8768	19.0043	62.0031	33.0409	37.0168	0.251139	0.905221
457	11.9167	5.91667	16.104	22.8194	0.112915	0.0242509	0.39595	0.18445	0.508865	0.208701	17472.5	4321.77	18.3348	41.7938	21.7097	83.1954	35.6108	41.2835	0.202831	0.875091
458	12.6233	5.70667	21.9494	17.9541	0.0683036	0.0204933	0.349643	0.16881	0.417947	0.189303	16584.3	5280.75	18.5682	54.4561	16.7748	73.094	33.0517	36.1835	0.113607	0.849326
459	12.1533	6.40333	20.6796	15.6124	0.200697	0.0204031	0.26621	0.14671	0.466907	0.167113	12128.3	4721.97	21.1067	48.5144	21.1392	71.8554	36.6927	38.1501	0.378395	0.840314
460	13.8567	6.22333	22.2543	9.30025	0.146315	0.0192087	0.346603	0.11577	0.492919	0.134979	17564.9	3150.3	22.3618	51.7779	16.6159	53.5717	30.4899	34.2668	0.27063	0.970865
461	10.83	5.95413	21.2597	15.4573	0.172668	0.0154041	0.347903	0.13107	0.520571	0.146474	15108.4	4496.88	18.8292	28.9517	17.5002	90.8813	31.0261	38.4135	0.323336	0.740407
462	11.27	5.43667	22.6207	15.4746	0.173152	0.016127	0.30587	0.12937	0.479022	0.145497	4334.71	3134.06	20.1202	44.3169	17.7881	81.855	35.1484	38.8435	0.324303	0.862698
463	8.75	4.25	22.1277	14.4653	0.168132	0.0173942	0.308193	0.14586	0.476325	0.163254	17535.2	3698.99	19.0649	54.555	16.3707	77.6501	35.4251	40.7468	0.314263	0.939424
464	9.25	4.5	22.0809	14.5504	0.140769	0.0155445	0.361187	0.14552	0.501956	0.161064	16590.5	4286.98	21.7221	42.5186	17.7047	79.0327	40.2235	42.8001	0.259539	0.754447
465	10.9733	4.55667	21.4211	13.6659	0.178971	0.0123459	0.3462	0.1462	0.525171	0.158546	16765.2	5211.95	18.5805	49.8135	18.1828	79.3881	33.2536	37.3835	0.335942	0.634589
466	12.3833	5.13333	19.8099	24.5199	0.14833	0.0205093	0.460263	0.09843	0.608593	0.118939	17453.5	3344.15	21.3783	31.8988	17.3212	90.5443	29.4866	37.8768	0.27466	0.700927
467	8.55333	6.13667	22.0792	20.7338	0.232549	0.0164901	0.52896	0.18496	0.761509	0.20145	19590.1	4012.72	19.365	47.5996	16.8566	84.8108	34.268	36.9268	0.443099	0.799009
468	12.54	6.95667	24.2192	17.3124	0.127751	0.0173876	0.367733	0.1224	0.495485	0.139788	17196.1	3496.05	21.5078	42.4705	19.5648	70.2752	29.3078	41.0401	0.233503	0.838755
469	13.1633	6.99667	26.3455	22.7055	0.220599	0.0244594	0.374	0.153	0.594599	0.177459	13528	4731.87	17.2143	32.8559	17.6527	79.5506	28.7483	29.0501	0.419199	0.695937
470	14	6.5	24.0455	20.9791	0.163605	0.0190771	0.464223	0.14739	0.627828	0.166467	17764.4	5205.62	20.5815	46.1749	15.4849	78.3807	32.8434	41.1001	0.30521	0.657712
471	12.3933	5.97667	23.4404	15.4024	0.197134	0.0176549	0.33795	0.18445	0.535084	0.202105	16249.5	4478.1	19.9386	30.2539	18.0036	81.0952	32.9512	36.9968	0.372269	0.815493
472	12.5033	6.33542	19.5707	22.8194	0.184731	0.0238359	0.39595	0.18445	0.580681	0.208286	18023.5	4650.69	19.8734	47.5492	21.0951	87.7039	35.5693	41.2835	0.347461	0.833591
473	12.3933	3.47667	19.6761	17.9541	0.216849	0.0213099	0.299643	0.16881	0.516493	0.19012	17972	5264.03	20.284	55.1111	20.1633	65.8	33.1333	36.1435	0.411698	0.930991
474	12.5833	6.07417	21.361	9.30025	0.221359	0.0169706	0.232603	0.11577	0.453962	0.132741	14264.9	3308.8	17.6336	29.2427	21.2588	53.8289	30.2661	34.2668	0.420718	0.747055
475	12.55	5.21667	21.1365	22.5199	0.123908	0.0200017	0.41191	0.18241	0.535818	0.202412	16781.7	5364.79	19.9312	47.5727	19.2789	48.5204	34.4359	37.9168	0.225816	0.650166
476	8.25	7	25.1192	20.7338	0.147261	0.0178228	0.648413	0.17408	0.795674	0.191903	20896.2	5380.77	21.0004	58.508	18.8412	64.3099	29.4013	36.9668	0.272521	0.932279
477	9.67667	7.09333	23.9792	17.3124	0.124711	0.0148913	0.367733	0.1224	0.492445	0.137291	17876	2760.77	20.4659	34.6801	21.3513	56.9598	34.0582	41.1001	0.228422	0.589129
478	12.8567	7.19	20.4855	18.8083	0.248822	0.021533	0.340527	0.16286	0.589348	0.184393	16116.4	5447.85	22.6691	37.0005	19.1546	61.4489	28.8057	35.3601	0.476643	0.753298
479	14.06	6.56	20.5622	20.9791	0.238772	0.0205617	0.374087	0.14042	0.612859	0.160982	14341.4	4622.73	19.7044	42.165	19.1845	86.2247	32.9919	41.1001	0.456544	0.806173
480	10.9433	5.52667	22.1758	15.5624	0.166726	0.017207	0.180903	0.13107	0.34763	0.148277	13351.8	4440.82	19.6856	51.8586	22.3355	62.9702	29.3897	41.1001	0.312452	0.920704
481	11.4867	5.73667	21.2321	15.5694	0.233656	0.0169783	0.239537	0.12937	0.473193	0.146348	14000.8	3165.92	20.461	45.7993	18.3605	81.4402	35.6835	41.2835	0.446313	0.947826
482	8.89	4.47333	24.6394	14.2874	0.196669	0.0175005	0.208193	0.14586	0.404863	0.163361	13938.6	4650.77	18.8282	54.9249	20.1628	64.566	33.1524	36.1435	0.372339	0.950053
483	9.71667	4.88333	19.5876	14.2169	0.270436	0.0171227	0.260987	0.13532	0.531423	0.152443	14438.1	4307.27	20.1341	42.9037	18.2332	68.0347	34.4313	35.2668	0.519872	0.912274
484	11.74	5.24	19.5832	13.6865	0.26062	0.0154541	0.30087	0.12937	0.56149	0.144824	15993.9	4327.89	19.5258	67.0138	20.3671	60.1505	29.7311	37.9168	0.500241	0.945408
485	11.9733	5.55667	22.5692	15.4005	0.154148	0.0181415	0.32005	0.13855	0.474198	0.156691	17269.1	4282.46	20.2388	51.7394	18.3729	79.3881	31.3332	36.9668	0.287295	0.864146
486	12.2433	6.07667	23.4292	22.8124	0.154771	0.0223816	0.39595	0.18445	0.550721	0.206832	17834	5978.51	21.8515	29.1029	21.644	80.9289	34.1572	41.0601	0.288542	0.688164
487	12.8533	3.63667	20.0955	17.925	0.172453	0.019533	0.299643	0.16881	0.472096	0.188343	17339.7	3952.28	22.2594	42.4705	20.8416	77.86	28.8057	35.4001	0.323905	0.753298
488	11.8067	6.30667	19.5555	15.7291	0.145073	0.0201117	0.33301	0.13651	0.478083	0.156622	16820.9	3346.69	21.8245	31.2088	29.6966	83.1775	32.9969	41.1001	0.269146	0.811171
489	12.8967	5.76333	23.1092	9.56242	0.161981	0.0181865	0.280603	0.11577	0.442584	0.133956	16739.3	2881.3	13.3431	43.9702	17.6084	72.7408	33.3377	41.1001	0.302962	0.86865
490	12.0367	5.03667	23.9999	24.5199	0.137275	0.0212833	0.51031	0.15181	0.647585	0.173093	19202.5	5231.9	15.4722	43.7564	20.6419	70.4831	33.564	37.9168	0.253549	0.778327
491	11.3533	7.10333	25.7892	20.7338	0.174588	0.0140746	0.56421	0.14671	0.738798	0.160785	18615.4	2963.83	14.9205	31.6255	17.3235	81.2411	29.0265	36.9668	0.328176	0.557457
492	11.2433	7.07667	20.3141	17.3124	0.247445	0.0152138	0.318333	0.153	0.565778	0.168214	14357.6	6015.12	15.1316	43.3475	18.3916	77.5452	32.0904	41.1001	0.47389	0.621383
493	11.75	6.6	22.3722	19.0273	0.243073	0.0209593	0.40834	0.20434	0.651413	0.225299	16714.6	5156.05	11.9055	41.9342	18.0019	83.6001	31.7983	35.4601	0.465146	0.745934
494	14.14	6.55667	20.9689	20.9791	0.195727	0.017658	0.231333	0.153	0.42706	0.170658	15146	4293.69	13.5636	39.5136	17.3201	83.4803	32.7015	41.1001	0.370453	0.515802
495	11.68	5.59667	23.3204	15.4024	0.190736	0.0154744	0.30463	0.16813	0.495366	0.183604	16897	4722.22	20.0935	35.6219	25.4429	84.5401	32.7331	36.9968	0.360471	0.597438
496	12.3033	6.13667	20.7474	22.8194	0.16935	0.0200381	0.39593	0.18343	0.56528	0.203468	16334	4415.19	15.4016	29.2801	17.7222	96.7113	35.1895	41.2835	0.3177	0.453813
497	12.7933	3.96	21.2803	17.9541	0.208317	0.0185478	0.332623	0.16779	0.54094	0.186338	17967.1	4607.59	15.1911	54.5859	17.5327	81.7671	32.8571	36.1435	0.395634	0.654782
498	11.6867	5.93667	21.2229	15.6124	0.219246	0.0183738	0.28299	0.13549	0.502236	0.153864	16169.2	3840.33	18.5379	48.7626	19.2518	77.6501	36.4897	38.1501	0.417492	0.637385
499	12.7567	5.54	22.0691	9.30025	0.227026	0.019038	0.35427	0.14977	0.581296	0.168808	14642.5	4434.58	18.0376	34.7829	16.3015	77.86	30.4728	34.2668	0.434052	0.953797
500	12.3033	5.13667	26.0032	24.5199	0.287732	0.0204885	0.297227	0.24956	0.584959	0.270048	15439.7	4150.82	22.1667	39.542	22.6328	88.1765	29.4845	37.9168	0.557464	0.698846
501	11.8267	6.46	20.3447	21.1942	0.234411	0.0183594	0.304093	0.19176	0.538504	0.210119	15362.2	4646.48	20.4838	57.1357	17.6776	71.3135	32.455	37.2401	0.450822	0.985945
502	9.55667	5.89	23.1617	17.3124	0.173785	0.0138895	0.28385	0.07735	0.457635	0.0912395	14492.1	3950.77	20.2987	29.9244	16.6922	94.1631	32.958	41.1001	0.32957	0.488951
503	12.43	5.43	21.9755	18.8083	0.14367	0.0222504	0.342313	0.25398	0.485984	0.27623	16259.6	5345.49	21.4296	43.0158	15.7537	86.5543	31.8774	35.4001	0.26934	0.825037
504	14.4933	5.82667	15.9455	20.9791	0.169988	0.0201742	0.296133	0.0918	0.466122	0.111974	16671.5	4009.57	21.9908	44.5897	22.0892	95.9257	32.9531	41.1001	0.322977	0.767419
505	13.2533	6.33667	20.2124	18.1903	0.215783	0.0154575	0.469617	0.13345	0.6854	0.148908	17673.6	2669.03	17.5287	67.0743	15.0723	81.8531	31.1148	38.0335	0.415567	0.895754

## Sheet: S5
Supplementary Table 5. GWAS for ratio of all traits between normal and salt stress conditions
ID	PH_R2	RL_R2	RDW_R2	ADW_R2	TDW_R2	LA_R2	MDA_R2	Proline_R2	SPAD_R2	REC_R2	FYS_R1	FYS_R2	FYL_R1	FYL_R2	GSL_R1	GRL_R1
1	0.479675	0.532348	0.878189	0.476716	0.617706	0.743126	2.10647	3.84106	1.23376	6.21066	0.979167	1	0.979592	1	0.926471	0.98008
2	0.498283	0.422288	0.870485	0.582624	0.661794	0.761005	1.32206	4.49004	1.10894	7.66129	0.102041	0.510204	0.0204082	0.408163	0.468354	0.537143
3	0.504762	0.0792376	0.872538	0.530551	0.620908	0.78075	2.67392	5.43726	1.16161	5.34018	0.08	1	0.04	1	0.463768	0.0330579
4	0.5	0.583054	0.910874	0.486665	0.654414	0.768319	3.0513	4.96923	1.06397	3.17218		1		1	0.292683	0.496269
5	0.58644	0.690381	0.930915	0.573505	0.703341	0.704769	1.56924	4.8351	1.19941	2.42377	0	0.96	0	0.94	0.352113	0.739234
6	0.430145	0.6069	0.866176	0.634017	0.697684	0.733057	2.05411	5.65	1.06459	4.59038	0.18	0.98	0.04	0.96	0.357143	0.893519
7	0.461408	0.573757	0.934092	0.566244	0.709386	0.744897	1.7685	6.89451	1.04285	1.76942	0.28	1	0.06	1	0.237288	0.409357
8	0.514403	0.639265	0.935752	0.647297	0.726103	0.813899	1.22925	4.80055	1.0134	1.39937	0	0.92	0	0.88	0.554455	0.330357
9	0.58871	0.631318	0.900755	0.573505	0.683928	0.742276	2.06209	4.60861	1.11557	3.91921	0.0204082	1		1	0.483516	0.553922
10	0.453223	0.634898	0.916434	0.606107	0.725348	0.756794	3.16368	5.09062	1.18748	2.85327	0.04	0.94	0.02	0.78	0.344828	0.0652174
11	0.525659	0.489765	0.913082	0.588965	0.687203	0.708104	1.04402	4.68326	1.11388	1.63088	0.604167	1	0.125	1	0.471429	0.208333
12	0.584187	0.595831	0.888315	0.573505	0.676277	0.800649	3.46696	6.15008	1.0298	4.60182	0	0.92	0	0.72	0.237288	0.352941
13	0.491667	0.596119	0.799738	0.668756	0.694208	0.838085	2.45903	5.24193	1.11236	8.70183	0.46	1	0.16	1	0.466667	0.781893
14	0.352459	0.59281	0.885935	0.722455	0.761927	0.802185	1.97808	5.83231	1.00327	4.03574	0.06	1	0.02	1	0.894118	0.140625
15	0.361345	0.475535	0.884378	0.657563	0.733657	0.754934	1.22177	6.58715	1.32683	2.59588	0.02	1	0	1	0.375	0.319328
16	0.40898	0.601825	0.924238	0.635535	0.750317	0.805211	2.41367	6.18152	1.13582	2.68661	0.08	0.84	0.02	0.82	0.927711	0.848297
17	0.398156	0.634536	0.941935	0.633903	0.779781	0.789329	1.36856	4.29902	1.19	1.54231	0.16	0.88	0.06	0.86	0.18	0.728916
18	0.470199	0.548872	0.864776	0.397668	0.535539	0.706648	1.8106	4.90119	1.33557	4.33625	0.24	1	0	1	0.557895	0.496063
19	0.520833	0.576774	0.914005	0.604433	0.697332	0.677491	1.86965	4.67725	1.21165	2.29697	1	0.24	0.7	0	0.239437	0.666667
20	0.563758	0.478618	0.88214	0.520085	0.60861	0.711817	1.35254	5.14532	1.1986	2.5534	0.46	1	0.02	1	0.621053	0.55814
21	0.496593	0.613432	0.905605	0.602582	0.680718	0.78957	1.43219	7.05392	1.02026	2.09374	0.102041	0.77551	0.0204082	0.55102	0.445783	0.802469
22	0.5175	0.625529	0.912198	0.170574	0.441055	0.603122	2.90644	5.49185	1.1385	1.63186	0.02	1	0	1	0.460674	0.841975
23	0.482014	0.627137	0.940024	0.745	0.815085	0.841159	1.36753	5.65784	1.18233	1.76246		1		0.93617	0.357143	0.842105
24	0.423168	0.554249	0.917165	0.536678	0.712465	0.810716	2.11431	4.80158	1.1084	1.53988	0.62	0.98	0.1	0.96	0.534091	0.629344
25	0.572801	0.549599	0.909207	0.497155	0.687573	0.736184	1.62739	3.95072	1.13552	2.22268	0	0.72	0	0.68	0.527473	0.801932
26	0.553751	0.550227	0.941411	0.59822	0.80153	0.793281	2.49588	3.88881	1.09064	1.7813	0.14	0.88	0.02	0.82	0.434211	0.664516
27	0.439024	0.572437	0.904601	0.566704	0.671525	0.80686	2.66544	4.32442	1.03086	2.90938		1		1	0.394366	0.73029
28	0.59542	0.631148	0.840404	0.560796	0.628978	0.801697	2.6152	3.7782	1.05748	5.64062	0.16	1	0.02	1	0.518987	0.809091
29	0.544	0.616989	0.896719	0.571358	0.698323	0.743302	1.6816	4.2205	1.3729	2.39921	0.02	1	0	0.74	0.449275	0.782313
30	0.423729	0.458771	0.832156	0.618197	0.6696	0.767523	1.38975	6.06861	1.05941	4.66923	0	0.04	0	0.04	0.59	0.866848
31	0.508228	0.545293	0.787223	0.590954	0.64522	0.753438	2.00322	3.90375	1.19573	5.20144	0	0.42	0	0.18	0.447059	0.623457
32	0.395012	0.629571	0.910608	0.655158	0.759933	0.742072	1.76753	5.33821	1.17522	2.46233	0	0.36	0	0.34	0.214286	0.6875
33	0.498339	0.574528	0.935006	0.619099	0.741788	0.71384	1.92332	5.57168	1.28121	2.0682	0.04	0.96	0.02	0.94	0.257143	0.0394737
34	0.469071	0.519556	0.889267	0.543026	0.647173	0.723897	1.72918	4.03458	1.06853	3.50073	0.02	0.88	0	0.68	0.481481	0.430108
35	0.545455	0.624469	0.895438	0.609894	0.69651	0.766228	1.845	4.84172	1.09666	3.4874	0.28	1	0.06	0.94	0.425287	0.789683
36	0.147742	0.548459	0.853128	0.567818	0.650092	0.765472	1.40273	5.3212	1.02893	4.62361	0	0.02	0	0	0.285714	0.373057
37	0.406727	0.526058	0.89489	0.590514	0.693793	0.770724	1.85648	5.75402	1.13007	3.17531	0.68	0.72	0.44	0.52	0.384615	0.685185
38	0.524079	0.538953	0.870878	0.610194	0.682621	0.67934	1.6972	5.7942	1.18916	4.11414	0.8	0.9	0.38	0.54	0.37234	0.513043
39	0.408719	0.461795	0.90202	0.675527	0.7445	0.718781	1.22575	4.57364	1.10851	2.22347	0.4	0.46	0.32	0.36	0.272727	0.516
40	0.55814	0.44236	0.873979	0.218751	0.393654	0.674827	1.30105	5.58249	1.14817	3.27703	0.826087	1	0.5	1	0.647619	0.72561
41	0.524972	0.58418	0.945799	0.610194	0.767161	0.668095	1.46763	6.70753	1.19146	1.47255	0.7	0.92	0.68	0.92	0.461538	0.94898
42	0.655644	0.58456	0.894758	0.623219	0.718837	0.797311	1.53872	6.42211	1.18556	3.26844	0.44	0.98	0.28	0.96	0.441176	0.658363
43	0.346667	0.381883	0.867215	0.387549	0.584816	0.800773	1.34106	4.73621	1.0807	4.09125	0.604167	1		1	0.557895	0.896825
44	0.289129	0.330145	0.764201	0.106417	0.339057	0.80191	3.11301	4.09109	1.00918	5.92493	0.02	0.52	0	0.5	0.376812	0.805031
45	0.166667	0.358284	0.908161	0.4864	0.614902	0.677133	1.18467	5.49978	1.08981	1.44549	0.2	1	0.02	1	0.287879	0.834225
46	0.191483	0.30222	0.867322	0.686802	0.714489	0.659987	1.67344	5.96806	1.14758	1.86177	0	0.12	0	0.06	0.343284	0.713043
47	0.0763171	0.407839	0.830187	0.488378	0.531338	0.657137	1.2838	5.06706	1.07698	1.40188	0.74	0.98	0.16	0.96	0.457143	0.789199
48	0.62168	0.571667	0.5989	0.237171	0.382979	0.696581	2.29358	5.67437	1.03574	1.7937	0.82	0.86	0.34	0.84	0.453333	0.7393
49	0.516845	0.554645	0.897004	0.809353	0.825019	0.819029	1.73583	5.0365	1.41612	2.61379	0.4	0.96	0.04	0.96	0.478261	0.894198
50	0.660505	0.549236	0.922529	0.708804	0.760234	0.792745	2.61355	4.62795	1.15001	1.49171	0.08	0.98	0.06	0.98	0.530864	0.5625
51	0.551572	0.422775	0.933483	0.792738	0.855671	0.827395	1.51701	5.27707	1.23691	1.22502	0.934783	1	0.26087	1	0.390625	0.723577
52	0.311882	0.575289	0.894004	0.568578	0.657618	0.784222	1.37391	4.94798	1.35521	2.11058	0	0.72	0	0.72	0.397059	0.815287
53	-0.0466623	0.471706	0.814051	0.680628	0.731006	0.828133	1.26243	3.89949	1.15804	4.36833	0.04	0.94	0	0.94	0.434783	0.611399
54	0.514855	0.200593	0.916684	0.741017	0.827163	0.768319	1.61062	4.56364	1.15594	2.09179	0.04	0.96	0	0.96	0.506329	0.744939
55	0.245455	0.309107	0.854021	0.221566	0.487532	0.763496	1.23791	4.49965	1.24909	2.95467	0.02	1	0	0.98	0.418182	0.0225564
56	0.677387	0.232655	0.903709	0.50099	0.71057	0.752309	1.94511	4.25682	1.10748	2.81595	0	0.42	0	0.32	0.375	0.0227273
57	0.145149	0.501049	0.911855	0.381534	0.609431	0.7397	1.72315	4.67907	1.07238	2.15831	0.02	0.9	0.02	0.88	0.505376	0.037037
58	0.556962	0.255697	0.883643	0.64092	0.718069	0.819784	1.45382	4.00761	1.02557	1.83396		1		1	0.45122	0.0268456
59	0.310906	0.311398	0.726054	0.47018	0.550394	0.732492	1.40483	6.49684	1.09057	3.50143	0.02	0.88	0	0.88	0.378378	0.135135
60	0.146379	0.320326	0.90002	0.335657	0.579165	0.640983	1.24536	5.80836	1.1086	2.77121	0.06	0.6	0.04	0.3	0.5625	0.818182
61	0.506849	0.409936	0.909816	0.26616	0.591412	0.736725	1.53731	5.24577	1.15841	2.30235	0	1	0	1	0.541176	0.0361446
62	0.5	0.370966	0.858241	0.530434	0.606885	0.706966	1.40314	6.08478	1.11966	3.42579	0	0.5	0	0.36	0.489362	0.0233918
63	0.597406	0.279474	0.91297	0.568611	0.702094	0.72559	2.63835	5.15707	1.12899	1.57459	0.02	0.52	0.02	0.5	0.48	0.616114
64	0.510333	0.271482	0.869962	0.650739	0.69856	0.780504	1.39946	5.75172	1.11651	3.53601	0.02	0.94	0.02	0.94	0.419753	0.163636
65	0.621053	0.309248	0.860324	0.564157	0.658458	0.770828	1.89498	3.49114	1.03755	3.40353	0.24	1	0	1	0.553191	0.7
66	0.551089	0.0993921	0.887652	0.509338	0.659303	0.743806	1.20477	5.29867	1.15302	1.89062	0.2	0.98	0	0.98	0.628866	0.685484
67	0.487092	0.267701	0.831597	0.511703	0.599736	0.74774	1.32407	4.74768	1.21347	3.95931	0.04	0.98	0	0.98	0.505263	0.233766
68	0.512575	0.50063	0.86118	0.526388	0.618414	0.761329	2.13334	5.20998	1.13163	3.1855	0.24	0.64	0.08	0.46	0.517241	0.714286
69	0.501787	0.259708	0.904434	0.537137	0.677932	0.764121	2.33601	5.26109	1.16171	1.76956	0	0.96	0	0.7	0.447368	0.207547
70	0.614429	0.36512	0.900691	0.441119	0.631991	0.751687	2.06694	4.72444	1.09266	2.36284	0	0.72	0	0.32	0.538983	0.047619
71	0.499179	0.530383	0.894683	0.456517	0.653434	0.759974	3.22336	4.56149	1.03692	2.55907	0.84	0.98	0.02	0.8	0.426667	0.681818
72	0.676353	0.72104	0.897741	0.508076	0.678564	0.716095	1.57096	5.44385	1.12653	2.78783	0.26	0.86	0.04	0.62	0.59375	0.916933
73	0.398811	0.24335	0.798405	0.391196	0.609628	0.773322	2.09838	6.11952	1.31603	2.51566	0.06	0.2	0.02	0.04	0.4375	0.30137
74	0.512406	0.49201	0.83114	0.672587	0.714931	0.759155	1.73512	4.31017	1.05385	4.95099	0.28	0.64	0.18	0.64	0.430769	0.855932
75	0.488372	0.318134	0.888943	0.138765	0.543383	0.752338	1.45885	5.86474	1.24788	2.53665		1		1	0.191489	0.329268
76	0.350295	0.529219	0.918113	0.373598	0.679621	0.750485	1.3349	6.29021	1.33825	2.21967	0.78	0.96	0.06	0.78	0.506173	0.805714
77	0.547038	0.43027	0.899784	0.494169	0.674036	0.717864	1.13601	5.79467	1.11753	2.17114	0.234043	1		1	0.609524	0.850543
78	0.585866	0.323154	0.935751	0.516533	0.726321	0.775915	3.49391	4.48777	1.05712	1.43229	0.98	0.98	0.88	0.98	0.631068	0.328947
79	0.463122	0.108847	0.848148	0.47038	0.559685	0.779458	1.86583	3.38762	1.10828	4.41085	0.42	0.7	0.18	0.7	0.56383	0.567742
80	0.549876	0.0825665	0.885485	0.321079	0.558795	0.737924	1.69758	4.68107	1.32024	2.56527	0.1	0.74	0.02	0.74	0.00746269	0.406593
81	0.475543	0.229153	0.903041	-0.077453	0.500273	0.717928	1.30513	5.9835	0.986372	2.81348	0.92	0.96	0.44	0.96	0.525	0.610256
82	0.249213	0.243592	0.874329	0.655197	0.706959	0.819694	1.34806	4.104	1.29911	3.05455	0.78	0.96	0.26	0.96	0.646018	0.4
83	0.570078	0.33201	0.854845	0.524349	0.605219	0.743199	1.64828	5.5585	1.05977	4.02777	0.04	0.68	0	0.68	0.55	0.238411
84	0.25	0.0610025	0.943057	0.43226	0.714591	0.781715	1.30811	6.42192	1.2353	1.42281	0.395833	1	0.265306	1	0.433735	0.115385
85	0.476863	0.294958	0.910932	0.525658	0.705975	0.749657	2.17833	6.45051	1.14853	2.69335	0.6	0.98	0.44	0.98	0.65	0.832579
86	0.462963	0.262612	0.920715	-0.586073	0.320172	0.617976	1.4892	6.15688	1.14605	2.2652	0	0.66	0	0.66	0.586957	0.768166
87	0.410424	0.343162	0.898289	0.216897	0.608901	0.729523	1.2185	5.52469	1.05424	2.82631	0.1	0.94	0	0.94	0.684685	0.792763
88	0.585142	0.273091	0.854124	0.388535	0.56073	0.677845	1.20218	5.70331	1.05007	3.45348	0	0.34	0.28	0.34	0.532468	0.484444
89	0.62095	0.3755	0.856851	0.315855	0.530398	0.714485	2.18248	4.7296	1.07162	3.00384	0	0.74	0	0.74	0.4	0.398551
90	0.657143	-0.0486385	0.903809	0.564858	0.689106	0.759271	1.6916	5.12016	1.09556	2.52571	0.0833333	1	0	1	0.513158	0.81768
91	0.560571	0.42812	0.891575	0.526077	0.648814	0.756111	2.67148	5.32077	1.13813	3.44067	0.06	0.22	0	0.08	0.333333	0.353448
92	0.556126	0.302519	0.916459	0.590038	0.702351	0.801731	1.38593	4.75577	1.15998	2.16226	0.14	0.26	0.04	0.26	0.584906	0.781513
93	0.622485	0.151957	0.85054	0.583824	0.661896	0.814262	2.47199	5.18825	1.04338	3.55005	0	0.58	0	0.56	0.65	0.443299
94	0.596993	0.469504	0.922986	0.529697	0.663556	0.717486	1.69863	4.47479	1.19429	1.92432	0	0.36	0	0.34	0.205128	0.581921
95	0.516667	0.305659	0.905073	0.582928	0.680372	0.816112	1.87656	5.97916	1.20378	2.86439	0.469388	1	0.02	1	0.631579	0.787671
96	0.379393	0.341459	0.9237	0.257378	0.603695	0.688842	1.69436	4.88918	1.18042	1.91088	0.62	0.82	0.28	0.5	0.651163	0.892063
97	0.516149	0.377451	0.894672	0.340886	0.656362	0.743181	1.86701	4.87204	1.12269	1.9419	0	0.06	0	0.04	0.276923	0.47486
98	0.518962	0.307562	0.901071	0.0381025	0.569517	0.755538	1.90949	5.22253	1.16899	2.1119	0	0.9	0	0.72	0.542857	0.349265
99	0.459024	0.22848	0.925649	0.367261	0.654517	0.762711	1.39796	5.14806	1.25996	1.78644	0.04	0.64	0.04	0.6	0.61	0.36014
100	0.610256	0.172628	0.822299	0.662101	0.703769	0.817988	1.82766	3.59197	1.07711	3.41045	0.333333	1	0.0816327	1	0.319149	0.741935
101	0.0641785	0.512501	0.909942	0.212245	0.536483	0.724288	1.54065	4.84685	1.25284	1.99526	0.78	0.98	0.1	0.98	0.607477	0.549451
102	0.631637	0.171628	0.860985	0.566721	0.652212	0.786811	1.28601	6.33733	1.10646	3.91768	0.8	0.98	0.64	1	0.210526	0.873016
103	0.616	-0.142474	0.936153	0.0224048	0.419094	0.806959	2.79298	5.50114	1.09343	1.86664	0.0425532	1	0	1	0.445783	0.839335
104	0.570106	0.38787	0.926828	0.0747568	0.52887	0.718053	1.22486	5.77541	1.03629	1.87425	0.16	0.92	0	0.92	0.382716	0.736842
105	0.588365	0.511034	0.910965	0.777902	0.819439	0.746438	1.66182	3.71087	1.02247	2.73858	0	0.36	0	0.12	0.622449	0.299401
106	0.389706	0.266374	0.927243	0.576364	0.725461	0.836421	1.70427	4.55211	1.28514	1.92294	0.653061	1	0.26	1	0.571429	0.683036
107	0.320362	0.217009	0.906593	0.55924	0.690183	0.793633	3.63022	5.99704	1.21954	2.44872	0.76	0.88	0.76	0.84	0.59292	0.527344
108	0.393546	0.25867	0.821493	0.704522	0.733123	0.73386	2.37832	3.15575	1.0988	3.47923	0.2	0.28	0	0.02	0.454545	0.751592
109	0.402426	0.276509	0.907376	0.45184	0.648154	0.720364	2.06142	4.12147	1.10325	2.70547	0.88	1	0.56	0.74	0.662651	0.905063
110	0.576471	0.133201	0.867399	0.718197	0.752686	0.787757	1.58527	5.15787	1.09045	2.61086	0.3125	1	0.02	1	0.369231	0.829032
111	0.458333	0.104879	0.804876	0.404871	0.603969	0.800226	2.62349	3.8479	1.17958	3.38267	0.04	1	0	1	0.505618	0.668085
112	0.411523	0.220903	0.937431	0.459491	0.692718	0.794229	2.26966	5.98608	1.1467	1.78777	0.62	0.98	0.02	0.7	0.533333	0.795539
113	0.574588	0.520554	0.794098	0.684629	0.732515	0.740095	2.57555	5.94857	1.28542	3.49813	0.84	0.98	0.54	0.98	0.402597	0.734127
114	0.541847	0.511137	0.863375	0.634217	0.737428	0.781547	2.88349	5.35254	1.07013	3.187	0.46	0.92	0.3	0.92	0.625	0.916667
115	0.534247	0.390174	0.889941	0.468615	0.646884	0.767015	1.99194	6.35977	1.09133	2.53745	0.265306	1	0.04	1	0.610526	0.795539
116	0.502769	0.509567	0.887615	0.684629	0.762428	0.765297	1.30029	6.92169	1.06555	3.46555	0.8	0.98	0.42	0.96	0.467949	0.483645
117	0.40968	0.447333	0.842729	0.635535	0.689761	0.824372	1.98489	6.18521	0.967696	4.17091	0.22	0.92	0	0.9	0.57	0.647887
118	0.44866	0.122832	0.896456	0.633903	0.74146	0.788343	1.49802	4.8132	0.943541	2.95263		0.541667	0	0.46	0.617647	0.0416667
119	0.670781	0.439723	0.896665	0.397668	0.61042	0.712787	1.92071	4.22882	0.861075	2.58081	0.02	0.16	0	0.16	0.323944	0.817121
120	0.155763	0.408854	0.886214	0.690282	0.740595	0.750221	1.72262	5.56968	1.18998	3.15959	0	0.94	0	0.2	0.510204	0.77971
121	0.478731	0.262949	0.897104	0.604433	0.695417	0.722151	1.74645	6.21945	1.04481	2.69389	0	0.76	0	0.52	0.573913	0.166667
122	0.308778	0.44088	0.819298	0.634017	0.672745	0.775669	1.67956	5.20122	1.23321	3.59345	0.74	0.86	0.24	0.86	0.584416	0.851724
123	0.33345	0.324114	0.872309	0.566244	0.67366	0.784467	2.99278	5.512	1.30393	2.72055	0.08	0.92	0	0.14	0.55	0.405063
124	0.394495	0.410412	0.837226	0.647297	0.682606	0.793113	2.51473	4.68241	1.0394	5.05474	0.469388	1	0.1	1	0.587629	0.75431
125	0.472897	0.46403	0.857601	0.635535	0.71051	0.823017	1.15845	6.48811	1.02438	2.60491	0.0612245	1	0.04	1	0.523256	0.406667
126	0.541842	0.28039	0.84913	0.633903	0.7097	0.750871	2.36976	4.32259	1.08186	2.93685	0	0.76	0	0.66	0.528736	0.710602
127	0.530542	0.445596	0.879765	0.650091	0.723056	0.81435	1.28409	5.51413	1.08205	2.7913	0.66	0.96	0.54	0.96	0.569444	0.888889
128	0.281237	0.442188	0.900912	0.634017	0.723426	0.784332	2.71597	5.48571	1.07913	1.93259		0.102041	0	0.04	0.353846	0.551155
129	0.524982	-0.162081	0.884663	0.662704	0.748619	0.809598	1.40817	5.08242	1.15482	3.1009	0.02	0.96	0	0.96	0.338983	0.185714
130	0.456693	0.273861	0.945291	0.618599	0.756539	0.82178	1.8195	5.34818	1.06473	1.31236	0.297872	1	0.04	1	0.52	0.578431
131	0.488196	0.190894	0.894329	0.53669	0.65869	0.824199	2.10749	4.68066	0.84422	2.33143	0.66	0.98	0.28	0.98	0.646465	0.806452
132	0.253009	-0.00850712	0.929073	0.943221	0.940163	0.836528	2.44074	6.98697	1.03648	1.55377	0.32	0.98	0.02	0.98	0.707692	0.796209
133	0.486111	0.39528	0.846315	0.713653	0.733819	0.764899	1.87281	6.46001	0.931959	2.96594	0.469388	1	0.08	1	0.579545	0.716867
134	0.424242	0.152004	0.819154	0.589849	0.643792	0.804604	1.50791	5.37197	1.15178	4.59822		1	0	1	0.590361	0.025974
135	0.252594	0.385548	0.888067	0.568578	0.649848	0.770416	1.94334	5.59338	1.07947	2.31678	0.06	0.96	0.02	0.96	0.480519	0.542056
136	0.363979	0.171912	0.828854	0.681669	0.759285	0.804439	2.15251	5.68093	1.07958	2.75831	0.06	0.94	0.02	0.94	0.654206	0.0564516
137	0.322148	0.0917802	0.847916	0.588965	0.644311	0.728875	3.60213	5.37748	0.903289	3.24464	0.14	1	0	1	0.5	0.461806
138	0.48167	0.297301	0.889884	0.573505	0.682962	0.796939	1.20847	5.51241	1.29663	2.74883	0.2	0.96	0.06	0.94	0.591398	0.649351
139	0.417178	-0.0798604	0.939801	0.668756	0.763456	0.789573	1.31994	5.33666	1.16781	1.28974	0.708333	1	0.06	1	0.535714	0.729885
140	0.307234	0.358321	0.891664	0.722455	0.764214	0.799578	1.29113	4.51932	1.31512	2.81257	0.04	0.56	0.04	0.46	0.55	0.196319
141	0.429592	0.228382	0.925459	0.657563	0.791807	0.775293	1.61368	4.16049	1.29692	1.26605	0	0.98	0	0.98	0.418919	0.478261
142	0.614583	0.0175563	0.882333	0.597871	0.692489	0.715385	1.97494	6.81228	1.03022	2.2342	0.0833333	1	0.02	1	0.625	0.321168
143	0.500247	0.404968	0.785943	0.567818	0.62735	0.682665	1.29128	5.19315	1.23356	3.71377	0	0.84	0	0.12	0.539326	0.613333
144	0.349522	-0.172095	0.881318	0.590514	0.674566	0.799623	1.59547	5.71242	1.0184	3.18456	0.28	0.94	0.02	0.92	0.623762	0.621145
145	0.538667	0.228103	0.924317	0.610194	0.767115	0.798733	1.94181	4.08939	1.06389	1.48716	0.0408163	1	0.06	1	0.643564	0.792952
146	0.585938	0.200183	0.900431	0.675527	0.75158	0.824621	1.89152	3.22391	1.26278	2.38455	0.7	0.92	0.56	0.9	0.728814	0.793548
147	0.130421	0.218551	0.86697	0.642151	0.669272	0.779304	1.17629	5.66304	1.27118	3.31078	0.96	0.94	0.92	0.94	0.956897	0.966443
148	0.228522	0.41655	0.924001	0.813117	0.865902	0.763179	3.00541	3.12131	1.40253	1.96457	0.530612	1	0.3	1	0.65	0.705882
149	0.464968	0.30781	0.897412	0.568578	0.649584	0.730142	1.39244	4.54618	1.23529	1.63826	0.854167	1	0.22	1	0.540541	0.742105
150	0.534539	0.320013	0.925641	0.686872	0.838659	0.81071	2.3153	5.59766	1.24387	1.61111	0	0.98	0	0.96	0.447368	0.735695
151	0.451843	0.261962	0.911081	0.520085	0.653164	0.783171	1.74364	7.03625	1.22858	2.49686	0.08	0.9	0.02	0.9	0.52381	0.947791
152	0.313403	0.446306	0.886257	0.602582	0.678704	0.771724	1.25427	6.53233	1.16089	3.42077		1	0	1	0.579439	0.561934
153	0.457939	0.0606557	0.947881	0.212854	0.555046	0.748196	1.77004	5.60761	1.2929	1.24716	0.32	1	0.08	1	0.538462	0.67713
154	0.436782	0.172723	0.812844	0.529697	0.581812	0.757284	3.73952	5.01233	1.09041	5.5725	0.638298	1	0.58	1	0.636364	0.658537
155	0.452533	0.118546	0.904959	0.530551	0.655777	0.820415	2.00612	5.89942	1.08174	2.44558	0.270833	1	0.06	1	0.597938	0.0070922
156	0.412776	0.357475	0.923749	0.58035	0.695998	0.792538	1.88234	5.24861	1.30419	1.57547	0.02	0.98	0	0.96	0.52809	0.424658
157	0.42504	0.0955551	0.864249	0.403697	0.505505	0.772359	2.95995	5.73297	1.22342	3.044	0.08	0.92	0	0.92	0.673913	0.633588
158	0.347141	0.245606	0.899888	0.529697	0.635407	0.800697	4.07563	4.67396	1.13966	2.56403	0.06	0.92	0.02	0.92	0.625	0.847953
159	0.460279	0.154877	0.911224	0.395735	0.54307	0.731255	1.29543	3.91933	1.07082	1.64366	0	1	0	1	0.486842	0.1875
160	0.268176	0.400533	0.914277	0.588965	0.703853	0.738815	1.95653	5.50475	1.09474	1.91163	0	0.98	0	0.98	0.691057	0.440329
161	0.391892	0.430352	0.907761	0.55487	0.644942	0.763233	3.14971	5.69552	1.1247	1.83999	0.16	1	0	1	0.605042	0.449393
162	0.284819	0.673911	0.921483	0.403697	0.585764	0.771521	1.94076	4.77071	1.1094	1.88048	0	0.88	0	0.88	0.607843	0.155405
163	0.469436	0.629066	0.902071	0.529697	0.618765	0.771516	1.76203	5.99978	1.14098	1.6849	0.28	0.96	0.1	0.96	0.378049	0.271654
164	0.351303	0.361828	0.882372	0.578897	0.664525	0.723183	3.36892	4.84968	1.08443	2.72186	0	0.12	0	0.12	0.411215	0.00502513
165	0.295073	0.164088	0.89917	0.513319	0.62995	0.755948	2.21467	4.83041	1.39765	2.52515	0.52	0.52	0.26	0.52	0.604839	0.0647482
166	0.451613	0.0745588	0.92412	0.652197	0.749806	0.811398	1.24234	6.05293	1.17092	2.4223	0.06	1	0.02	1	0.62963	0.488688
167	0.471592	0.356301	0.880298	0.368361	0.523248	0.733482	2.79894	4.60472	1.23807	2.91708	0	0.74	0	0.68	0.62037	0.191011
168	0.396825	0.197647	0.913639	0.307496	0.585218	0.777774	1.78343	4.51241	0.992722	2.67335	0	0.98	0	0.98	0.59276	0.670391
169	0.271498	0.308405	0.867747	0.614424	0.66831	0.824301	1.25807	5.23638	1.07102	2.59741	0.36	1	0	0.94	0.547826	0.684729
170	0.500305	-0.0613661	0.922692	0.102832	0.516127	0.734152	2.91141	4.23633	1.18175	1.86448	0.98	0.92	0.72	0.88	0.388889	0.211382
171	0.394661	0.221372	0.880762	0.54014	0.641244	0.768823	1.12114	6.68399	1.14408	3.50747	0.98	0.92	0.9	0.9	0.912281	0.972222
172	0.307778	0.210126	0.850844	0.490683	0.582498	0.808003	1.38163	6.08488	1.25898	4.34685	0.58	0.92	0.1	0.92	0.415929	0.652174
173	0.50808	0.478129	0.939496	0.374646	0.572359	0.726859	1.55574	5.62575	1.18976	0.890643	0.68	0.72	0.6	0.44	0.504	0.756654
174	0.309859	0.0923725	0.941649	0.522712	0.681152	0.802342	1.48527	5.53737	1.4313	1.35459	0.979592	1	0.88	1	0.96	0.97006
175	0.320225	0.678215	0.955997	0.493253	0.729062	0.750507	1.31528	5.64538	1.05711	0.880571	0.875	1	0.62	1	0.488636	-0.0212766
176	0.258967	0.721555	0.900495	0.506096	0.652575	0.764691	1.63362	5.48399	1.20959	1.79049	0.959184	1	0.62	1	0.476923	0.514793
177	0.446207	0.200041	0.898726	0.501899	0.608036	0.693013	1.25418	5.47831	1.10426	2.36405	0.36	0.72	0.04	0.72	0.0989011	0.482587
178	0.345865	0.403342	0.810299	0.393335	0.49104	0.784813	1.23206	4.91694	1.09643	5.96052	0.38	1	0	1	0.214286	0.197531
179	0.370988	0.371725	0.917804	0.528546	0.637533	0.750327	2.07811	4.38287	1.12336	1.64534	0.833333	1	0.32	1	0.423077	0.106796
180	0.515152	0.133968	0.890331	0.501899	0.590375	0.633176	2.0134	3.70145	1.18692	2.10945	1	1	1	1	0.95	0.95098
181	0.406286	-0.022493	0.867463	0.551325	0.61852	0.772435	2.90331	4.21509	1.23183	3.67727	1	1	0.94	1	0.938272	0.960938
182	0.490324	0.312625	0.929265	0.192785	0.586716	0.740065	1.84194	4.76488	1.22695	1.71475	0.68	0.92	0	0.8	0.391892	0.557971
183	0.507576	0.430398	0.890911	0.256669	0.601025	0.797843	1.58995	5.85313	1.18537	1.71123	0.6	1	0.02	1	0.338462	0.152542
184	0.670241	0.0483692	0.858891	0.528546	0.598419	0.746413	1.49869	4.30515	1.15411	3.76149	0.714286	0.918367	0.12	0.86	0.511905	0.0519481
185	0.536842	0.53526	0.905631	0.528973	0.641394	0.762639	1.52155	4.70264	1.27245	2.28879	0.66	1	0.22	1	0.25	0.642361
186	0.547945	0.213783	0.912773	0.490683	0.64342	0.815437	2.74063	3.52545	1.07843	2.28301	0.770833	1	0.428571	1	0.129032	0.0535714
187	0.430925	0.106895	0.914914	0.457662	0.642786	0.74088	1.71044	4.6717	1.10765	2.20066	1	1	0.96	1	0.943182	0.971098
188	0.260576	0.442701	0.900882	0.547518	0.650576	0.793937	1.39761	4.48822	1.03597	2.83762	0.7	0.96	0.04	0.96	0.245902	0.621457
189	0.5	0.23422	0.944098	0.241217	0.63156	0.754985	1.24683	4.99246	1.029	1.10406	0.76	1	0.1	1	0.272727	0.253333
190	0.593904	0.326352	0.932271	0.556657	0.708262	0.714627	1.60067	5.86121	1.26963	1.70757	0.84	0.96	0.84	0.96	0.953704	0.95935
191	0.493421	0.125558	0.932859	0.21931	0.594202	0.737018	2.60746	4.3602	1.21579	1.43801	0.833333	1	0.265306	1	0.352941	0.806867
192	0.293752	0.284507	0.946132	0.539	0.700064	0.822531	1.35068	5.87138	1.15913	1.20315	0.92	0.98	0.92	0.98	0.954128	0.975
193	0.512295	0.24495	0.933553	0.547518	0.696476	0.71508	1.82157	6.2527	1.18436	1.84792	0.78	0.82	0.78	0.82	0.532609	0.469613
194	0.410284	0.164875	0.866298	0.512938	0.58681	0.779233	1.31329	7.0074	1.07661	3.28477	0.78	0.98	0.32	0.98	0.532609	0.525
195	0.430854	-0.184955	0.897914	0.562048	0.685286	0.774034	1.38667	5.26145	1.34419	2.43383	0.979167	1	0.632653	1	0.577778	0.474026
196	0.4281	0.0533851	0.787218	0.497086	0.556908	0.694282	1.53529	5.99158	1.4029	4.8459	0.96	0.96	0.78	0.96	0.705426	0.668449
197	0.547014	0.19152	0.906583	0.520922	0.667229	0.778469	2.05135	4.07997	1.21762	1.52422	0.04	0.06	0.04	0.06	0.430556	0.795666
198	0.524776	-0.2156	0.92884	0.570823	0.726126	0.816273	1.64431	4.78987	1.19158	1.43797	0.92	0.98	0.42	0.94	0.49	0.495833
199	0.545765	0.283871	0.927422	0.555928	0.704788	0.765291	1.49216	5.63678	1.49607	1.59168	1	1	0.98	1	0.935897	0.957265
200	0.288533	0.310652	0.807851	0.5999	0.633041	0.778655	2.21453	4.79288	1.35631	3.61529	0	0.88	0	0.88	0.314815	0.772059
201	0.586633	0.530779	0.919549	0.639092	0.734098	0.798627	1.86273	5.87792	0.835463	1.49342	0.2	0.34	0.04	0.3	0.322581	0.730769
202	0.466838	0.185191	0.811927	0.679749	0.701118	0.751445	2.22133	4.01323	1.19289	3.84939	0.72	0.98	0	0.9	0.390244	0.669903
203	0.465794	0.364346	0.870977	0.510517	0.599946	0.706531	1.71815	6.17519	1.11993	2.67031	0.84	1	0.62	0.92	0.491228	0.434211
204	0.495071	0.306265	0.869738	0.508968	0.612455	0.729429	2.81773	4.85416	1.11026	2.80413	0.78	1	0.3	1	0.223529	0.324324
205	0.416695	-0.0416721	0.910543	0.509368	0.658054	0.764505	2.03306	5.11406	1.20822	1.52708	1	1	0.94	0.72	0.95	0.971429
206	0.610713	0.348946	0.77491	0.664389	0.679586	0.731928	1.40412	4.48057	1.20706	2.94871	0.98	0.96	0.88	0.96	0.953704	0.958333
207	0.433364	0.190815	0.883252	0.572893	0.661444	0.801572	2.46057	4.82578	1.32811	2.64655	0.96	1	0.28	0.96	0.564706	0.0227273
208	0.46489	0.0626	0.921005	0.662841	0.746621	0.800065	1.38622	5.16001	1.33451	1.31401	1	1	0.98	1	0.931507	0.978903
209	0.527027	0.330929	0.933176	0.580825	0.719809	0.751006	1.47735	5.00384	1.21894	1.24856	1	1	0.98	1	0.938272	0.980469
210	0.614781	0.391927	0.90126	0.66928	0.739723	0.800792	1.09214	6.65732	1.17283	1.95997	0.770833	1	0.530612	0.877551	0.505882	0.738776
211	0.417404	0.352036	0.92766	0.551939	0.713345	0.805291	2.12237	4.03919	1.32767	2.06192	1	1	1	0.96	0.944444	0.980469
212	0.405586	0.397944	0.849075	0.582876	0.661802	0.790391	2.4619	5.48939	1.41695	3.73539	0.06	0.08	0.06	0.06	0.494624	0.493671
213	0.649757	0.548095	0.858728	0.679734	0.72295	0.753734	2.18838	2.45378	1.12864	3.10893	0.56	0.62	0.28	0.52	0.494253	0.5
214	0.242466	0.0889139	0.842831	0.534314	0.625898	0.756168	2.85831	4.54864	1.72854	4.23205	0.88	0.96	0.7	0.9	0.432836	0.445205
215	0.534841	0.0706625	0.84053	0.560797	0.630985	0.799741	3.85141	5.03351	1.21265	5.52489	0.04	0.08	0.04	0.02	0.609524	0.471264
216	0.436882	-0.22016	0.783704	0.693889	0.709115	0.766445	2.71262	5.19697	1.15385	4.90489	0.84	0.92	0.76	0.76	0.64	0.58
217	0.160818	0.441594	0.925149	0.868737	0.880528	0.85928	1.26781	5.85334	1.31855	1.90035	0.84	0.98	0.44	0.98	0.586957	0.517361
218	0.422535	0.653708	0.902071	0.527697	0.660364	0.723441	3.11647	3.89992	1.74412	2.78198	0.96	1	0.78	1	0.5125	0.575875
219	0.349515	0.480069	0.858695	0.534282	0.617394	0.759295	1.53905	5.88166	1.39355	2.83762	1	1	0.94	1	0.9375	0.985876
220	0.480633	0.0888119	0.91601	0.560797	0.690118	0.824825	1.92787	5.24321	1.53852	2.48483	0.895833	0.958333	0.52	0.96	0.442857	0.778947
221	0.6	0.338622	0.957342	0.586454	0.780714	0.804685	2.60239	3.00295	1.53447	0.494704	1	1	1	1	0.939759	0.975845
222	0.438067	0.614041	0.915856	0.47975	0.672374	0.819407	2.6776	4.34207	1.58419	2.4759	0.959184	1	0.72	1	0.673469	0.601266
223	0.419835	-0.0471564	0.826592	0.577501	0.637259	0.812023	1.53029	5.50766	1.17871	3.94541	0.914894	0.978723	0.510204	0.959184	0.0816327	0.550296
224	0.533333	0.283994	0.902334	0.613376	0.706191	0.75742	2.70849	2.4397	1.04839	2.7606	1	1	0.9	1	0.942529	0.987805
225	0.588091	0.00267979	0.937658	0.572123	0.733036	0.835332	1.72714	4.46857	1.12949	0.472296	1	0.979592	0.84	0.92	0.946809	0.94382
226	0.451923	0.0512164	0.891953	0.693583	0.738642	0.798029	2.73986	4.40591	1.30938	3.3793	0.765957	1	0.28	1	0.553398	0.701087
227	0.626123	0.317532	0.883393	0.750408	0.77643	0.808762	2.24589	3.65772	1.01669	2.51856	0.8	0.98	0.44	0.98	0.588235	0.5625
228	0.609903	0.18835	0.921711	0.685834	0.762846	0.800332	1.98083	3.68649	1.07741	1.77253	1	1	0.9375	1	0.954128	0.985337
229	0.448654	0.384647	0.917362	0.675551	0.748041	0.757987	1.19951	4.22048	1.06598	1.42477	0.73913	0.956522	0.5625	0.9375	0.314286	0.544643
230	0.534351	-0.0622833	0.919235	0.692613	0.774991	0.850618	2.14888	6.27817	1.0596	1.53711	1	1	0.84	1	0.934211	0.978448
231	0.594129	0.374447	0.816585	0.687136	0.723021	0.753683	1.53814	6.7679	1.19381	1.96314	0.94	0.86	0.02	0.86	0.419753	0.609023
232	0.371134	0.252313	0.92545	0.696864	0.763302	0.855299	1.67532	4.57375	1.0769	0.924245	0.96	1	0.86	1	0.945055	0.977778
233	0.472188	0.208139	0.901267	0.634806	0.720357	0.851479	1.69547	4.71349	1.09085	2.44415	1	0.94	0.94	0.94	0.954128	0.983713
234	0.503424	0.155266	0.877582	0.650167	0.709501	0.812369	2.78538	1.48115	1.29201	3.96634	0.98	1	0.82	1	0.946237	0.976744
235	0.622756	0.279052	0.903636	0.59764	0.715257	0.78094	1.99484	3.58738	1.54081	2.23403	0.9	0.98	0.66	0.98	0.44	0.0376569
236	0.50625	0.125676	0.883893	0.568217	0.67419	0.819844	2.09061	2.90771	1.09652	2.84152	1	1	1	1	0.935065	0.984424
237	0.507042	0.249184	0.899024	0.652525	0.735567	0.814425	2.6698	5.28545	1.11947	2.56314	0.836735	1	0.393939	1	0.558442	0.688
238	0.483824	-0.478217	0.902028	0.582567	0.684376	0.78115	2.13455	4.37163	1.05252	2.97598	0.76	0.96	0.42	0.96	0.418919	0.0735294
239	0.563276	0.00138574	0.862988	0.812437	0.823758	0.881872	2.41086	3.67327	1.02941	3.37933	0.72	0.92	0.22	0.92	0.442857	0.241379
240	0.458333	0.0601518	0.918007	0.659899	0.754142	0.830379	1.47743	3.64599	1.1412	2.32824	0.6	1	0.08	1	0.43038	0.610329
241	0.461538	-0.0355082	0.901872	0.599378	0.705795	0.81033	1.7868	6.0078	1.11145	2.58106	0.22	1	0.02	1	0.569767	0.317647
242	0.51365	0.212194	0.898293	0.669546	0.738531	0.871608	3.19937	5.58201	1.09079	2.14724	0.54	0.74	0.12	0.54	0.424242	0.390244
243	0.464789	0.461679	0.874354	0.560265	0.637102	0.769479	1.65266	6.25431	1.02167	2.83762	0.58	1	0.32	1	0.344262	0.627451
244	0.570594	0.377465	0.905166	0.668831	0.740092	0.82428	1.37012	4.48794	1.08798	2.86034	0.68	0.94	0.18	0.94	0.658333	0.453901
245	0.564286	0.462819	0.915384	0.560797	0.697466	0.797758	2.5753	4.09444	1.11367	2.81477	0.92	1	0.74	1	0.525	0.745704
246	0.561236	0.495623	0.938795	0.471867	0.672248	0.750479	2.42861	3.94452	1.19381	1.6297	0.8	0.92	0.7	0.92	0.430556	0.60423
247	0.512035	-0.613726	0.742899	0.567047	0.598896	0.735414	3.16064	5.97946	1.05851	7.57194	0.58	0.88	0.32	0.88	0.63964	0.746269
248	0.548072	0.422384	0.87433	0.557046	0.647959	0.806889	2.48641	6.17268	1.03553	3.57893	0.78	0.88	0.02	0.88	0.415385	0.645283
249	0.60015	0.517814	0.925851	0.639467	0.707671	0.754673	1.48901	3.31324	0.988778	1.3063	0.52	1	0.14	1	0.42029	0.387543
250	0.54017	0.475218	0.848456	0.467384	0.560669	0.703683	2.13099	5.12948	1.11648	5.26229	0.84	0.88	0.68	0.88	0.5	0.293436
251	0.419903	0.51778	0.914668	0.317931	0.594897	0.683477	1.58814	4.93393	1.19267	2.3775	0.5	0.54	0.38	0.54	0.38961	0.383117
252	0.388815	0.453951	0.920715	0.46538	0.69141	0.695212	2.69165	6.11722	1.06037	1.94516	0.26	0.26	0.04	0.18	0.653465	0.581602
253	0.49171	0.296787	0.882058	0.30674	0.517825	0.716936	2.16607	4.92018	1.04136	2.89015	0.6	0.62	0.36	0.62	0.506494	0.15942
254	0.590927	0.537776	0.922184	0.637125	0.719827	0.788714	1.79264	6.26994	0.978586	2.10787	0.68	0.76	0.1	0.76	0.690265	0.832853
255	0.467559	0.363294	0.953025	0.515722	0.745211	0.702508	3.20689	6.29522	1.18533	1.4886	0.72	0.98	0.16	0.98	0.694915	0.658385
256	0.585814	0.419026	0.909958	0.659487	0.740224	0.81614	2.01083	4.56165	1.18881	2.6753	0.46	0.46	0.36	0.4	0.511628	0.0330579
257	0.644737	0.368667	0.92043	0.66051	0.74003	0.816947	2.16293	5.92393	1.04773	2.40542	0.877551	1	0.58	1	0.654206	0.863198
258	0.538961	0.250989	0.934208	0.536478	0.650184	0.761569	1.64052	5.215	1.32013	1.69265	0.96	1	0.84	1	0.954545	0.973262
259	0.166374	0.0746599	0.913595	0.553785	0.655213	0.79069	2.17447	5.31994	1.14094	2.73735	0.541667	0.9375	0.32	0.86	0.6	0.434959
260	0.279083	0.0732945	0.907679	0.704225	0.777351	0.836522	2.84728	5.88021	1.13873	2.87952	0.7	0.82	0.06	0.72	0.6875	0.467213
261	0.532895	0.0399251	0.933161	0.395775	0.631869	0.614866	1.95342	6.05467	1.05344	1.73995	0.48	1	0	1	0.621951	0.646667
262	0.486037	0.310579	0.916644	0.511832	0.691463	0.787213	1.69211	6.43465	1.05538	1.92791	0.64	0.82	0.04	0.72	0.429245	0.68
263	0.403509	-0.0293511	0.849745	0.563892	0.631647	0.801072	1.65622	4.6941	1.09449	4.74972	1	1	0.851064	1	0.920635	0.981273
264	0.4086	-0.102739	0.910924	0.696472	0.763804	0.758128	1.38766	5.25672	1.31275	2.12533	0.88	1	0.84	1	0.938272	0.968944
265	0.385277	0.135762	0.943283	0.743909	0.820552	0.815081	2.06498	5.39306	1.05175	1.61723	0.68	0.78	0.1	0.7	0.50813	0.642173
266	0.301205	0.0802771	0.88127	0.391357	0.593736	0.765831	3.81197	5.06305	1.33029	3.38274	0.755102	1	0.02	1	0.348837	0.717949
267	0.440397	0.200283	0.915798	0.46443	0.668078	0.668859	3.31828	7.75201	1.09448	1.55346	0.84	1	0.24	1	0.5	0.455665
268	0.484612	0.243281	0.822806	0.550605	0.613924	0.705207	2.01846	4.62083	0.947295	5.11407	0.3	0.82	0.02	0.82	0.505263	0.779221
269	0.596703	0.356801	0.930615	0.672388	0.769817	0.810375	1.87911	7.00791	1.08655	2.08026	0.52	0.62	0.48	0.62	0.245614	0.730469
270	0.553957	0.486394	0.927488	0.558844	0.707869	0.773984	2.16462	5.98624	1.11726	2.27638	1	1	0.94	1	0.950495	0.983553
271	0.633333	0.49045	0.916898	0.577243	0.700583	0.739259	2.28389	3.79136	1.18812	2.46986	0.68	1	0.08	1	0.404762	0.63981
272	0.644196	0.164791	0.917122	0.607025	0.711899	0.727645	3.57482	5.83635	1.04333	2.68822	0.74	0.86	0.5	0.86	0.347368	0.470199
273	0.554694	0.132086	0.927985	0.606586	0.723142	0.81712	4.0642	5.23141	1.30355	2.2885	0.74	0.76	0.02	0.6	0.373626	0.462428
274	0.495726	0.104148	0.903487	0.677358	0.757651	0.803577	4.50353	5.92642	1.13946	3.17839	0.76	1	0.74	1	0.561905	0.725948
275	0.4	0.0664815	0.944357	-0.597077	0.480062	0.733282	1.48798	5.78505	1.14214	1.60308	0.94	1	0.78	0.98	0.581395	0.765432
276	0.45614	0.239551	0.932942	0.628536	0.729002	0.802348	1.89909	5.53201	1.06406	1.14744	0.88	1	0.86	1	0.945055	0.985207
277	0.482751	0.177832	0.934491	0.465793	0.675902	0.824453	2.17447	5.01551	1.10144	1.80868	0.88	0.92	0.88	0.88	0.935897	0.981273
278	0.5625	-0.0017143	0.905539	0.543517	0.694305	0.694988	1.56708	4.55812	1.30509	2.50472	1	1	1	1	0.940476	0.982143
279	0.429067	-0.0679773	0.826895	0.389309	0.543039	0.801847	1.86341	6.25662	0.978322	5.82425	0.08	0.68	0	0.58	0.444444	0.122449
280	0.572368	-0.0114907	0.938565	0.599978	0.743254	0.709857	1.0625	4.54063	1.33654	1.58161	1	1	0.96	1	0.943182	0.954545
281	0.45798	0.0663572	0.924571	0.615083	0.716853	0.538597	3.92895	6.05267	1.22235	2.20619	0.86	0.86	0.6	0.82	0.538462	0.156863
282	0.426136	0.259702	0.883398	0.561087	0.656871	0.811594	2.04288	3.30053	1.15817	3.58687	0.28	0.34	0.18	0.32	0.654206	0.650485
283	0.472727	-0.0626446	0.949247	0.594366	0.804226	0.758578	2.46496	4.46354	1.28151	1.40568	1	1	0.88	1	0.96124	0.97561
284	0.416471	0.13409	0.938786	0.631769	0.783145	0.816612	1.80972	4.99083	1.0939	1.53985	0.84	0.96	0.44	0.96	0.441558	0.553191
285	0.453333	0.127434	0.922229	0.723963	0.782349	0.834879	4.48392	6.01542	1.07736	2.14396	0.96	1	0.74	1	0.642202	0.585502
286	0.706912	0.253867	0.905835	0.649391	0.738065	0.762708	1.50021	5.06367	1.0478	2.70397	0.96	0.98	0.9	0.96	0.941176	0.983333
287	0.206825	-0.0274261	0.85213	0.64341	0.703857	0.674352	2.0256	5.00695	1.30297	5.05056	0.92	0.94	0.72	0.9	0.52	0.60339
288	0.461512	0.0856298	0.8698	0.167562	0.39509	0.712344	2.50514	5.31548	1.22133	3.96832	0.7	0.68	0.54	0.6	0.554545	0.124294
289	0.470869	0.152186	0.880096	0.68678	0.730037	0.819358	1.9719	5.8889	1.14038	3.69213	0.583333	0.604167	0.122449	0.408163	0.418182	0.721649
290	0.217949	0.00844678	0.947243	0.670819	0.787239	0.753264	2.45527	5.32045	1.04417	1.58018	1	1	1	1	0.920635	0.976526
291	0.540816	0.274108	0.845376	0.389056	0.519186	0.658008	1.21698	5.28931	1.05421	3.89969	0.76	1	0.22	0.8	0.130435	0.62029
292	0.477477	0.0181966	0.918527	0.469806	0.634394	0.686682	1.78857	5.05486	1.10669	2.02815	0.520833	1	-0.0416667	0.854167	0.226415	0.687861
293	0.671875	0.00997235	0.966545	0.488557	0.779257	0.703185	1.23886	5.90711	1.32291	0.618559	0.66	1	0.2	1	0.293103	0.541667
294	0.502616	0.158091	0.938384	0.586405	0.732557	0.765792	1.02295	5.2083	0.995137	1.3041	0.64	0.98	0.2	0.88	0.515625	0.672932
295	0.206825	-0.0147205	0.917986	0.654765	0.734359	0.818324	1.08198	6.00018	1.3559	1.57051	0.9	0.94	0.86	0.92	0.933333	0.974619
296	0.45614	0.167624	0.903154	0.600908	0.684218	0.815198	1.36698	5.14291	1.2389	2.2137	0.92	1	0.7	1	0.113636	0.423529
297	0.414474	0.338356	0.921936	0.602582	0.707729	0.719853	3.13863	6.26221	1.16639	2.01955	0.755102	1	0.469388	1	0.357143	0.478261
298	0.470921	0.0906763	0.965808	0.551616	0.781937	0.808149	1.61073	5.01436	1.29394	0.776539	0.44	0.76	0.32	0.66	0.23913	0.742389
299	0.435439	0.145521	0.928878	0.690226	0.764166	0.837703	1.51535	5.17139	1.10798	1.23953	0.5	0.979167		1	0.22449	0.623656
300	0.460526	0.171458	0.934514	0.515077	0.702128	0.750439	2.77102	6.28202	1.0763	1.81352	1	1	1	1	0.915254	0.986111
301	0.613811	0.224773	0.900342	0.452946	0.631886	0.725928	2.25412	5.33039	1.04545	3.18957	0.66	0.8	0	0.4	0.558442	0.644689
302	0.231959	0.0707507	0.918225	0.740078	0.798907	0.690909	1.60023	5.09666	1.30896	2.48634	0.98	0.9	0.76	0.82	0.916667	0.988839
303	0.444185	0.0568631	0.930206	0.581476	0.70987	0.641513	1.45495	5.60923	1.14553	2.07514	0.26	0.28	0.04	0.22	0.471429	0.444444
304	0.455534	0.0863918	0.92535	0.662252	0.726481	0.812787	2.3455	5.68674	1.22595	1.7903	0.12	0.16	0.04	0.08	0.0714286	0.763158
305	0.25974	0.196159	0.932552	0.291306	0.653924	0.726421	1.37736	4.94364	1.04745	1.96661	0.96	1	0.74	0.94	0.296296	0.785166
306	0.585866	0.216634	0.92652	0.580167	0.728688	0.714121	1.64249	4.92095	1.12538	1.58096	0.74	0.98	0.04	0.94	0.277778	0.469697
307	0.475422	-0.0265596	0.929047	0.578992	0.733993	0.829307	1.84682	5.27407	1.09816	2.05496	0.96	0.96	0.76	0.82	0.291667	0.727273
308	0.467626	0.0952232	0.922988	0.611158	0.719987	0.751644	1.37719	5.31535	0.987779	2.03	1	1	1	1	0.888889	0.980315
309	0.25	0.0906788	0.958097	0.397357	0.767799	0.716066	3.64543	5.51678	1.33257	1.09702	0.734694	1	0.122449	0.836735	0.560976	0.592
310	0.413406	0.361751	0.852628	0.564918	0.634324	0.66616	6.41217	4.6825	1.15504	4.80067	0.88	0.92	0.22	0.78	0.359375	0.558642
311	0.396539	0.0148368	0.898344	0.463689	0.60965	0.741901	2.03201	6.06839	1.28288	2.82239	0.87234	0.87234	0.404255	0.531915	0.136364	0.602339
312	0.412407	0.107217	0.916257	0.195426	0.517601	0.682817	1.24512	5.18149	1.09668	2.0448	0.7	0.82	0.36	0.82	0.333333	0.582822
313	0.399532	0.136477	0.909138	0.664198	0.727549	0.739758	2.1063	7.00058	1.08019	2.39954	0	0.52	0	0.12	0.609756	0.609375
314	0.571429	0.198246	0.928882	0.489683	0.708303	0.807446	2.43296	4.7101	1.04605	2.19862	0.96	1	0.96	1	0.919355	0.979675
315	0.271458	0.110297	0.909859	0.59237	0.715201	0.805165	1.64493	4.42152	1.3189	2.17867	0.916667	0.9375	0.8125	0.833333	0.920635	0.990584
316	0.446227	0.125463	0.926292	0.452707	0.647576	0.637695	1.98352	2.85689	1.1438	2.25308	0.78	1	0.4	0.98	0.32	0.587302
317	0.387577	0.147734	0.938767	0.248953	0.555582	0.75213	1.8489	2.8677	1.04863	1.42849	0.06	0.18	0	0.08	0.222222	0.658996
318	0.1931	0.220644	0.938894	0.652413	0.76959	0.767	2.07929	4.97762	1.04829	1.74688	0.64	0.72	0.12	0.2	0.918033	0.729323
319	0.566313	0.215051	0.919138	0.516533	0.710052	0.77518	1.85787	5.65371	1.04881	2.11935	0.96	0.96	0.82	0.92	0.25	0.809061
320	0.663171	0.0196691	0.936855	0.355358	0.665171	0.652863	1.9431	5.31023	1.3188	1.31892	0.6	0.86	0.6	0.74	0.0851064	0.653333
321	0.408102	0.298607	0.871986	0.574435	0.655046	0.634928	1.53992	4.36875	1.04994	3.99136	0.6	0.64	0.16	0.18	0.327869	0.703509
322	0.231244	0.0378488	0.931475	0.654765	0.742169	0.792037	1.95247	4.99693	1.35868	1.30827	0.72	0.86	0.2	0.7	0.614286	0.668203
323	0.518519	0.507812	0.946168	0.608749	0.766208	0.781803	2.20567	3.21472	1.0954	1.61213	0.74	1	0.16	0.96	0.163462	0.516129
324	0.16622	0.410719	0.933047	0.567818	0.72294	0.783439	1.169	5.101	0.983565	1.44318	0.14	0.14	0	0.08	0.26087	0.59164
325	0.428478	0.322177	0.934577	0.507993	0.706041	0.668413	2.31451	4.93066	1.12767	1.85988	0.78	1	0.14	1	0.14	0.697802
326	0.520494	0.336128	0.926151	0.610194	0.734123	0.834785	1.52843	5.55605	1.19139	1.98355	0.54	0.58	0	0.1	0.172414	0.515464
327	0.483871	0.259926	0.910309	0.614455	0.721816	0.66776	2.29414	5.60142	1.09963	2.3531	0.84	1	0.44	1	0.308219	0.586735
328	0.630994	0.302271	0.90775	0.524349	0.697464	0.783401	2.44194	4.99924	1.0409	2.73276	0.347826	0.413043	-0.0869565	0.413043	0.222222	0.889868
329	0.263158	-0.012437	0.933343	0.447242	0.689829	0.737574	1.38945	3.65639	1.31216	1.72617	0.76	1	0.28	1	0.258621	0.551351
330	0.475422	0.254031	0.925014	0.274244	0.646506	0.785907	3.04885	5.35531	1.14017	2.17684	0.66	0.96	0.08	0.8	0.401515	0.60251
331	0.48853	-0.0130102	0.944233	-0.0703314	0.652264	0.721657	1.88277	5.40741	1.13791	1.66881	0.791667	0.979167	0	0.854167	0.475248	0.61745
332	0.221233	0.056877	0.941145	0.675376	0.792581	0.825042	1.36313	2.96187	1.04373	1.79347	0.44	0.96	0.14	0.96	0.366667	0.612121
333	0.60177	0.26753	0.924468	-0.447975	0.561905	0.807039	1.69714	5.00476	1.05242	1.84213	0.56	1	0.12	1	0.155556	0.568475
334	0.469027	-0.123475	0.924146	0.578992	0.727101	0.834007	2.48508	4.18952	1.09748	2.21965	0.8	1	0.18	0.96	0.422535	0.8
335	0.674433	-0.0586274	0.949078	0.444889	0.74827	0.671744	2.21412	5.3023	1.30807	1.25349	0.44	0.96	0.1	0.92	0.327586	0.608541
336	0.489145	0.10315	0.930118	0.326808	0.645127	0.721424	2.39059	5.6947	1.0478	2.11307	0.02	0.48	0	0.8	0.0769231	0.974576
337	0.217614	0.196641	0.929992	0.347049	0.669841	0.720034	1.85805	6.16631	1.28579	1.84143	0	0.98	0	0.52	0.358209	0.836735
338	0.508351	0.420231	0.935231	0.368109	0.663044	0.69106	2.85626	4.57437	1.09072	2.1092	0.08	0.82	0	0.86	0.369231	0.564103
339	0.212044	0.424145	0.881279	0.480769	0.601651	0.703786	1.86172	4.03641	0.98007	2.83762		0.608696	-0.0869565	0.23913	0.255556	0.976812
340	0.436047	0.354467	0.941119	0.720873	0.801027	0.820566	2.01878	4.76837	1.13385	1.46128	0	0.68	0	0.16	0.286885	0.967456
341	0.541667	0.484406	0.851897	0.596893	0.656541	0.803632	1.83655	4.77974	1.19575	3.93636	0.72	1	0.16	1	0.177419	0.869565
342	0.445161	0.418067	0.884813	0.245129	0.52359	0.63163	2.5214	4.62673	1.09873	3.11962	0.32	1	0.12	1	0.223214	0.987867
343	0.581703	0.222936	0.925742	0.367528	0.616884	0.658414	1.55102	5.3451	1.05632	1.59342	0.02	0.56	0	0.08	0.118644	0.770968
344	0.24426	-0.100975	0.932841	0.642154	0.764396	0.853231	2.02217	5.30315	1.32385	1.40144	0	0.02	0	0	0.0238095	0.416667
345	0.335161	0.137898	0.91958	0.3156	0.597192	0.695154	1.91245	3.21893	1.14973	2.05802	0.32	0.56	0.3	0.42	0.1875	0.566826
346	0.25	0.0928406	0.914744	0.433532	0.626298	0.701421	1.46703	5.41099	1.04776	2.40867	0.26087	1	-0.0217391	1	0.174603	0.637795
347	0.604908	0.106886	0.884946	0.525368	0.658629	0.772731	3.1959	5.36947	1.0534	2.83934	0.02	0.94	0	0.88	0.0740741	0.40796
348	0.650155	-0.0916367	0.922024	0.555163	0.724471	0.742283	4.45525	4.55408	1.30435	2.04886	0.14	0.9	0.02	0.3	0.215385	0.834677
349	0.489362	0.0144382	0.911535	0.480632	0.685247	0.721908	2.42507	5.84166	1.01151	2.77085	0.52	1	0.1	1	0.478873	0.767635
350	0.282051	0.147699	0.719719	0.24994	0.364714	0.674513	2.13417	4.62025	1.11821	9.05887	0.04	1	0	0.96	0.133333	0.765472
351	0.405275	0.524469	0.919882	0.363346	0.62024	0.664579	1.8555	4.35292	1.0919	2.60165	0	0.66	0	0.24	0.0172414	0.732187
352	0.259983	0.434863	0.935614	0.40868	0.654351	0.719343	1.86386	4.577	1.03363	1.51373	0	0.32	0	0.1	0.0227273	0.729947
353	0.395046	0.2827	0.917955	0.326808	0.620072	0.645233	2.33536	6.09392	1.1257	2.4343	0.06	0.52	0	0.16	0.0337079	0.90301
354	0.497107	0.470121	0.89022	0.60966	0.699354	0.837377	2.03402	5.48317	1.18699	3.24616	0.16	0.16	0.04	0.04	0.446154	0.929577
355	0.444473	0.361706	0.900634	0.595915	0.701637	0.72653	2.45789	5.84265	1.10033	2.58621	0.86	0.98	0.72	0.98	0.226415	0.888312
356	0.575121	0.240234	0.918167	0.523634	0.698419	0.782839	1.36855	5.5637	1.04649	2.53261	0.08	0.68	0.02	0.42	0.101695	0.819242
357	0.239038	0.0306945	0.889726	0.647172	0.714313	0.769121	2.73888	4.1717	1.31246	2.95772	0.1	0.52	0	0.1	0.0208333	0.679513
358	0.446011	0.138234	0.928484	0.486442	0.678417	0.693297	1.87205	3.35848	1.14939	1.78276	0.02	1	0	1	0.109091	0.882716
359	0.48571	0.144536	0.9088	0.229241	0.630178	0.647029	2.93806	4.10658	1.14215	2.70217	0.26	1	0	0.78	0.196429	0.799087
360	0.255875	0.0985696	0.92714	-0.0820451	0.572737	0.758582	3.72888	4.57271	1.04724	2.1368	0.76	0.9	0	0.76	0.587629	0.691542
361	0.587156	0.23699	0.938393	0.65845	0.767822	0.792724	1.58594	4.77147	1.06378	1.05611	0.7	1	0.02	1	0.0212766	0.770732
362	0.455899	0.02899	0.934601	0.468659	0.652694	0.81383	1.4103	3.64319	1.113	1.40758	0.1	1	0.1	0.9	0.0692641	0.908257
363	0.674941	0.067446	0.955886	0.318356	0.742648	0.755722	1.13123	5.79696	1.31367	0.947437	0.0869565	1		1	0.12766	0.786325
364	0.517241	0.179557	0.932464	0.374992	0.677766	0.697623	3.11537	2.66972	1.35692	2.07606	0.54	1	0	0.98	0.047619	0.897666
365	0.286807	0.0541598	0.948147	0.628435	0.775872	0.800322	2.10311	5.40186	1.33567	1.29895		0.170213		0.0416667	0.0352941	0.927577
366	0.535846	0.491636	0.939136	0.609321	0.735764	0.682847	1.44433	5.39781	1.10273	1.51261	0.1	0.98	0	0.94	0.0697674	0.952239
367	0.145848	0.416646	0.915311	0.567195	0.71588	0.615076	1.81243	4.02069	1.05238	2.40707	0	0	0	0	0.0454545	0.939828
368	0.48911	0.321668	0.928942	0.741224	0.806874	0.784535	1.59594	5.64566	1.12449	2.12598	0.2	0.74	0	0.18	0.0212766	0.662371
369	0.533123	0.464026	0.952604	0.60966	0.770493	0.79605	1.36379	5.8044	1.19794	1.07513	0	1	0	1	0.0172414	0.709602
370	0.489697	0.400233	0.941209	0.614455	0.759136	0.711355	1.53908	4.30073	1.10431	1.36337	0.02	0.98	0	0.9	0.220339	0.639344
371	0.406712	0.306899	0.931835	0.595554	0.752052	0.83672	3.24968	5.65345	1.30925	1.87987	0.02	0.3	0	0.08	0.12069	0.715935
372	0.464789	0.113375	0.920618	0.678054	0.767696	0.769081	1.99693	2.75724	1.31753	1.81668	0.333333	1	0.0204082	1	0.283333	0.866242
373	0.536005	0.32165	0.941994	0.668353	0.773776	0.75944	2.92761	3.88214	1.2005	1.5713	0.16	0.86	0.04	0.64	0.0657895	0.708333
374	0.575269	0.354632	0.810102	0.570365	0.640005	0.83394	2.33798	4.50502	1.17284	4.03386	0.18	0	0	0	0.15873	0.687307
375	0.682843	0.415674	0.936593	0.494476	0.70638	0.708664	1.68603	4.92242	1.32302	1.86754	0.04	0.98	0.02	0.98	0.349206	0.876588
376	0.0866424	0.0517718	0.944473	0.752407	0.837199	0.789262	2.0924	4.07802	1.25596	1.53423	1	1	1	1	0.923077	0.971264
377	0.379171	0.315332	0.912289	0.754404	0.805938	0.849073	3.50187	4.74708	1.40943	1.35912	0.92	0.48	0.36	0.38	0.926471	0.985507
378	0.435695	0.140081	0.926823	0.713516	0.79958	0.792571	2.08983	5.25063	1.22022	1.51641	0.625	0.9375	0.632653	0.77551	0.204082	0.657143
379	0.529762	0.00347267	0.842208	0.531951	0.647685	0.724976	1.85091	4.34091	1.25393	2.83762	1	1	0.44	1	0.216981	0.590551
380	0.541667	0.202079	0.935918	0.375277	0.733912	0.665329	2.27747	6.11911	1.16848	1.46726	0.8	1	0	0.96	0.235294	0.892031
381	0.386349	0.362694	0.90838	0.579799	0.694524	0.833311	1.69579	4.21052	1.11502	2.48483	0.8	0.98	0.1	0.88	0.0784314	0.807018
382	0.508778	0.420939	0.92661	0.368284	0.635864	0.646755	2.5288	5.57525	1.05847	2.11786	0.02	1	0	1	0.2625	0.73817
383	0.541465	0.482504	0.927109	0.468568	0.64869	0.697738	1.88356	5.68851	1.11874	2.20421	0.0204082	0.204082	0.02	0.18	0.434343	0.847716
384	0.110742	0.105756	0.918969	0.385472	0.557779	0.550965	2.20144	5.01046	1.25634	2.27118	0	0.22	0	0.16	0.341176	0.666667
385	0.229213	0.346352	0.923927	0.411686	0.62745	0.657268	2.26159	6.39349	1.40105	1.97153	0.04	0.04	0	0	0.354839	0.930864
386	0.383861	0.25987	0.807709	0.00522234	0.266682	0.763584	2.44218	5.40985	1.21965	4.38549	0.04	0.4	0	0	0.278689	0.960227
387	0.523013	0.212857	0.908696	0.621628	0.750936	0.834465	2.14657	3.25675	1.23964	2.1019	0.02	0.66	0	0.36	0.206349	0.813268
388	0.41949	0.158031	0.932026	0.595027	0.750284	0.842822	1.83624	4.7017	1.30971	1.83588		0.395833		0.0816327	0.0508475	0.706468
389	0.471429	-0.0865155	0.929489	0.678054	0.776433	0.768258	2.51082	4.91698	1.32102	1.55177	0.28	1	0.02	1	0.102041	0.719626
390	0.534722	0.186227	0.924366	0.590967	0.736549	0.819003	1.60959	4.25777	1.20146	2.04835	0.38	1	0.22	1	0.25	0.818182
391	0.590361	0.274735	0.809264	0.535855	0.605591	0.675025	1.48047	5.23459	1.16763	4.30013	0.93617	1	0.5	1	0.454545	0.845361
392	0.410552	0.357665	0.938598	0.494476	0.704357	0.734011	1.8461	5.28947	1.32697	1.72494	0.54	0.96	0.34	0.9	0.40678	0.859155
393	0.464286	0.154586	0.882657	0.555294	0.680228	0.804073	1.46106	5.28123	1.34217	1.5292	0.14	1	0.04	1	0.271186	0.778378
394	0.500879	0.406761	0.891848	0.401482	0.598004	0.748702	1.94612	5.56526	1.21144	2.50777	0.0408163	0.183673	0.04	0.1	0.153846	0.855219
395	0.486871	0.371438	0.884388	0.642552	0.731626	0.790383	1.96936	4.62556	1.16702	2.59331	0	0.1	0	0.1	0.107143	0.790885
396	0.412281	0.40197	0.941977	0.564599	0.752603	0.822108	4.00818	4.10584	1.32401	1.6836	0.7	1	0.66	0.98	0.254545	0.977695
397	0.583333	0.0383055	0.818506	0.42706	0.550008	0.627887	1.90402	4.32066	1.16766	3.44376	0.08	1	0.02	0.9	0.272727	0.971053
398	0.0816327	0.100323	0.909053	0.648977	0.744876	0.81616	2.24211	5.36161	1.25319	2.61592		1	0	0.92	0.104167	0.786822
399	0.265487	0.299258	0.920822	0.570124	0.729284	0.69977	1.91773	4.72186	1.22898	2.17171	0.78	1	0.02	1	0.141304	0.675953
400	0.436681	0.243852	0.802425	0.487989	0.591963	0.734203	2.64341	5.87996	1.22157	4.40241	0	0.44	0	0.44	0.238095	0.745042
401	0.535714	0.248838	0.910237	0.431697	0.666182	0.602454	2.05549	6.05349	1.24295	1.95858	0.66	1	0.02	1	0.296512	0.666
402	0.419041	0.158532	0.900535	0.595554	0.706937	0.838072	1.70805	4.88534	1.31235	2.71224	0	0.64	0	0.48	0.183824	0.529787
403	0.478571	0.219226	0.831506	0.33436	0.493074	0.689935	1.95244	5.26426	1.33516	2.90176	0.142857	1	0.08	0.88	0.205479	0.866427
404	0.613636	0.338537	0.871733	0.49866	0.64473	0.624402	2.05196	5.25052	1.16782	2.86239	0	1	0	0.2	0.192771	0.700906
405	0.412281	0.368004	0.912197	0.561605	0.678268	0.786321	1.92281	5.89915	1.33371	1.97487	0	1	0	1	0.323944	0.781705
406	0.460401	0.368155	0.887246	0.498642	0.638688	0.659228	1.96751	5.11705	1.22775	3.3788	0.1875	0.958333	0	0.9	0.310811	0.983721
407	0.490128	0.347264	0.929939	0.593207	0.723741	0.801056	1.34685	4.76645	1.11302	1.73408	0	0.1	0	0.08	0.105263	0.836601
408	0.518868	0.371628	0.877695	0.530551	0.641177	0.752866	1.65303	5.9546	1.15003	3.65736	0.22	1	0.14	0.94	0.0909091	0.67195
409	0.496968	0.415824	0.904066	0.420581	0.61363	0.633243	1.70184	5.02061	1.064	2.52605	0.02	0.44	0	0.42	0.341463	0.640449
410	0.58331	-0.025227	0.870453	0.680716	0.745525	0.846903	4.0442	5.22981	1.27448	2.90334	1	0.94	0.62	0.94	0.0204082	0.628834
411	0.262697	0.205944	0.923527	0.507803	0.706277	0.769034	2.54533	4.85954	1.40174	1.96661	0.88	0.9	0.8	0.9	0.410448	0.7
412	0.402219	0.16724	0.905102	0.568291	0.658512	0.694708	3.57098	3.58323	1.23297	1.58096	0.877551	0.897959	0.76	0.8	0.322581	0.604089
413	0.53495	0.229433	0.906954	0.506	0.717274	0.730348	4.08497	4.19835	1.24161	2.05496	0.959184	0.979592	0.58	0.96	0.401316	0.852227
414	0.493404	0.387919	0.919485	0.593885	0.702888	0.644399	2.16421	5.29716	1.01382	2.03	0.94	0.7	0.04	0.68	0.245902	0.839674
415	0.48227	0.290121	0.932753	0.623504	0.737627	0.689541	4.086	4.26676	1.17561	2.08307	0.94	1	0.94	0.98	0.915254	0.964029
416	0.5	0.381548	0.8141	0.612331	0.664308	0.784378	3.90348	5.07513	1.12456	4.80067	0.653061	1	0.66	0.98	0.0862069	0.88959
417	0.505515	0.41078	0.887925	0.581616	0.68998	0.741404	3.38958	5.02976	1.12297	2.82239	0.8	0.14	0.06	0.74	0.0348837	0.739865
418	0.477829	0.153501	0.850711	0.537137	0.62631	0.753576	2.69615	4.97144	1.1601	2.74828	0	0.787234	0	0.76	0.388889	0.927984
419	0.705479	0.154548	0.884806	0.584061	0.693124	0.811756	2.1261	4.97445	1.08294	2.39954	0.34	1	0.06	0.9	0.442857	0.845411
420	0.491417	0.322659	0.902935	0.391079	0.628733	0.67221	1.8607	4.08509	1.03811	2.19862	1	0.96	0.88	0.9	0.924242	0.982818
421	0.542998	0.575415	0.895326	0.396122	0.589125	0.642459	2.02819	5.28244	1.03443	2.17867	0.22449	0.714286	0.14	0.66	0.283333	0.881633
422	0.518519	0.365877	0.898811	0.700643	0.761928	0.782981	3.39213	2.06483	1.10372	2.25308	1	1	1	1	0.903846	0.990548
423	0.575061	0.472878	0.943285	0.484684	0.671551	0.650501	2.89823	4.5352	1.04234	1.42849	0.34	0.82	0.06	0.4	0.333333	0.954128
424	0.491803	0.415715	0.932476	0.604527	0.733762	0.72381	3.66966	3.84576	1.11781	1.74688	0.24	1	0.04	0.74	0.344262	0.89486
425	0.330033	0.449394	0.927287	0.635838	0.735872	0.734107	1.85282	5.91333	1.05029	2.11935	0.9	0.9	0.1	0.8	0.0677966	0.813953
426	0.390498	0.287207	0.934449	0.559523	0.710792	0.641768	1.75737	4.67924	1.20081	1.31892	0.54	0.84	0.12	0.62	0.253731	0.883886
427	0.58042	0.00795652	0.899736	0.801529	0.82247	0.719936	2.51691	3.87287	1.19195	2.23286	0.708333	1	0.12	1	0.392857	0.851662
428	0.127251	0.178724	0.937322	0.67799	0.740431	0.726184	1.94293	3.89924	1.25788	1.69745	0.02	0.82	0	0.78	0.36	0.842105
429	0.273752	0.280025	0.911158	0.592543	0.738869	0.790337	1.76802	3.55704	1.19276	2.45854	0.04	0.4	0	0.4	0.509434	0.75419
430	0.410994	0.298516	0.893569	0.791609	0.816786	0.835208	2.53811	3.61306	1.23221	1.78362	0.0208333	0.416667	0	0.4	0.179104	0.889336
431	0.512295	0.24623	0.926605	0.27744	0.659817	0.676292	1.99885	3.49333	1.24063	1.64101	0.02	0.36	0	0.34	0.347222	0.831793
432	0.514431	0.411456	0.953862	0.526388	0.7497	0.826234	2.53514	5.31596	1.20775	0.840037	0	0.36	0	0.3	0.22449	0.753275
433	0.503497	0.00888821	0.862259	0.537137	0.635691	0.633253	2.30497	4.26143	1.09866	2.55794	0.959184	1	0.18	1	0.378788	0.790541
434	0.681111	0.328386	0.920158	0.440558	0.667925	0.648705	2.76395	4.99912	1.09122	1.84933	0.14	0.32	0	0.22	0	0.860082
435	0.486104	0.360747	0.930938	0.431536	0.705098	0.708113	1.54517	4.81305	1.03849	1.5227	0.16	0.74	0.04	0.62	0	0.902174
436	0.538691	0.62706	0.928797	0.352918	0.64888	0.654544	1.75103	3.83212	1.12931	1.71438	0	0.306122	0	0.14	0	0.77037
437	0.5054	0.192059	0.904193	0.588596	0.690277	0.697258	1.98171	4.76168	1.10326	2.14174	0.0416667	0.354167	0.02	0.12	0.0943396	0.567227
438	0.567485	0.344274	0.930773	0.41856	0.610904	0.673201	1.70333	5.96533	1.04007	1.87951	0.1	0.8	0.04	0.52	0.174603	0.605263
439	0.488469	0.356378	0.85587	0.668756	0.715169	0.832594	2.16262	4.39153	1.11328	4.20848	0	0.76	0	0.02	0.0322581	0.720126
440	0.32172	0.41351	0.884062	0.722071	0.755772	0.787861	1.93134	5.64798	1.03331	2.83762	0.0833333	0.354167	0.04	0.08	0.0925926	0.571831
441	0.352221	0.251046	0.723907	0.568747	0.593915	0.62452	1.8105	4.9909	1.30844	8.04536	0.02	0.2	0	0.08	0.0204082	0.849315
442	0.175713	-0.00151181	0.830416	0.678787	0.695083	0.721011	2.93588	3.71654	1.2539	5.08375	0.0833333	0.875	0.02	0.82	0.388235	0.702564
443	0.245024	0.250518	0.829212	0.849159	0.843366	0.786587	1.55528	5.55267	1.40225	4.64958	0	0.04	0	0.04	0.255556	0.774295
444	0.450721	0.197787	0.902203	0.572809	0.722536	0.750345	2.9198	3.34235	1.22149	2.04902	0.06	0.48	0	0.18	0.0434783	0.863501
445	0.528253	0.0669684	0.890833	0.326504	0.664352	0.798	2.51174	3.97632	1.23901	2.55026	0.76	0.96	0.38	0.96	0.264706	0.858767
446	0.522284	0.359932	0.902283	0.581034	0.710364	0.789886	2.71164	3.55614	1.11855	2.6064	0.2	0.7	0.04	0.08	0.205882	0.742782
447	0.502653	-0.0419481	0.852902	0.537841	0.654266	0.796189	2.63691	3.66227	1.124	3.0775	0.16	0.98	0.04	0.92	0.15625	0.572491
448	0.651899	0.201547	0.88236	0.549659	0.672012	0.78967	2.1113	3.21394	1.09487	2.60406	0	0	0	0	0.136364	0.537459
449	0.485096	0.250108	0.823489	0.451789	0.553035	0.582787	2.72304	4.12443	1.05103	2.72528	0.22	0.98	0.04	0.94	0.131148	0.534562
450	0.534065	0.593064	0.888461	0.388372	0.575796	0.648668	2.1587	4.78042	1.12977	2.77141	0.36	0.36	0.24	0.28	0.28125	0.469697
451	0.501919	0.270747	0.898382	0.652509	0.72972	0.805853	2.31284	3.55997	1.10309	2.33813	0.22	0.96	0	0.54	0.605263	0.950649
452	0.549133	0.37874	0.893219	0.568883	0.676234	0.83246	1.74705	5.5314	1.03084	3.54322	0.28	0.3	0	0.02	0.348485	0.67509
453	0.475	0.406701	0.929507	0.665651	0.768467	0.857538	2.54659	3.8061	1.11649	1.86487	0.24	1	0.06	0.9	0.0535714	0.786996
454	0.362903	0.394164	0.799792	0.719767	0.732435	0.864611	2.32587	4.12884	1.09972	6.36692	0.74	1	0.08	1	0.0806452	0.922652
455	0.382114	0.19364	0.853061	0.653087	0.717834	0.841708	2.69433	4.04873	1.31263	3.73271	0.66	1	0.22	1	0.0508475	0.966154
456	0.497084	0.354747	0.864651	0.522324	0.632182	0.826019	2.93384	3.26258	1.12033	3.60447	0.2	0.26	0.1	0.1	0.0833333	0.75827
457	0.503497	-0.416999	0.785229	0.534158	0.58987	0.752653	2.27948	3.83218	1.1593	4.31439	0.48	1	0.06	1	0.025	0.753846
458	0.547927	0.182024	0.699968	0.517194	0.547064	0.681582	2.93276	4.35736	1.09475	7.47599	0.94	0.96	0	0.68	0.307018	0.837209
459	0.473121	0.245032	0.898339	0.448894	0.642085	0.610666	2.29853	3.39916	1.03972	2.22074	0	0.68	0	0.64	0.0574713	0.689362
460	0.550878	0.582092	0.868717	0.665987	0.726164	0.820649	2.31546	3.22411	1.12387	3.58742	0	0.36	0	0.2	0.0740741	0.849231
461	0.450219	0.272931	0.910788	0.623257	0.718628	0.70236	1.5376	5.19316	1.2381	2.2899		0.918367	0	0.56	0.0384615	0.762774
462	0.517598	0.315907	0.906862	0.577043	0.696262	0.276985	2.2026	4.60167	1.10513	2.66016	0.6875	0.979167	0.06	0.98	0.025	0.761194
463	0.514286	0.346278	0.896544	0.526726	0.657263	0.789054	2.86155	4.74324	1.15022	2.98929	0.938776	1	0.3	0.74	0.0925926	0.658065
464	0.513514	0.341042	0.889575	0.597106	0.679126	0.741601	1.95738	4.46394	1.06406	2.90688	0.62	1	0.06	1	0.5	0.731544
465	0.584751	0.362035	0.931017	0.577701	0.698106	0.689121	2.68095	4.36611	1.12419	1.88898	0	0.86	0	0.56	0.151163	0.751799
466	0.585464	-0.237761	0.861732	0.786144	0.804567	0.808397	1.49211	5.22737	1.28454	2.55198		0.6875	0	0.4	0.0384615	0.647059
467	0.282541	0.0609338	0.92909	0.650333	0.735459	0.795166	2.45802	5.0313	1.07759	1.80323		0.770833	0	0.36	0.155844	0.701258
468	0.445242	0.285177	0.863895	0.66715	0.717877	0.796696	1.97466	3.59191	1.40032	3.59205	0.319149	0.957447	0.06	0.84	0.228916	0.936471
469	0.468473	0.138164	0.889123	0.590909	0.701548	0.650217	1.90865	4.50642	1.0105	1.66016	0.14	0.92	0.08	0.76	0.5125	0.793233
470	0.535714	0.127526	0.883395	0.682502	0.734852	0.706964	2.24351	5.06175	1.2514	2.15495	0.34	1	0.04	1	0.41791	0.770732
471	0.517751	0.342911	0.910442	0.454209	0.622293	0.724415	1.51735	4.50439	1.12278	2.1906	0.0612245	0.428571	0.02	0.3	0.373333	0.789062
472	0.493302	-0.165998	0.870969	0.534158	0.641307	0.741966	2.3926	4.15755	1.16065	2.39909	0	0.58	0	0.2	0.41	0.736842
473	0.719473	0.0875171	0.901729	0.43663	0.631902	0.707098	2.71697	3.26335	1.09085	2.26134	0.625	0.9375	0.326531	0.897959	0.0227273	0.921569
474	0.517285	0.564615	0.923335	0.502286	0.707596	0.768047	1.65835	2.53208	1.13219	1.77567	0.06	0.8	0	0.36	0.146341	0.69697
475	0.584329	-0.0654479	0.838576	0.557161	0.622238	0.680318	2.38685	2.51677	1.10109	2.87919	0	0.7	0	0.28	0.0727273	0.627178
476	0.151515	0.174582	0.878971	0.731529	0.758817	0.742499	2.78605	3.41325	1.25732	3.42094	0.22	1	0.06	0.98	0.392857	0.842424
477	0.266965	0.278023	0.880594	0.66715	0.721205	0.84556	1.69453	2.66774	1.20676	2.57912	0	0.74	0	0.16	0.182927	0.618721
478	0.440757	0.081873	0.91346	0.521741	0.687124	0.661968	1.6322	3.20805	1.22754	1.58042		0.541667	0	0.163265	0.289474	0.825758
479	0.533428	-0.0202747	0.913885	0.624632	0.737326	0.677664	2.13988	4.4945	1.24577	1.76582	0.04	0.94	0	0.92	0.305882	0.584906
480	0.494974	0.298227	0.896795	0.275469	0.573463	0.6674	2.63434	2.81928	1.39845	2.9467	0.34	0.64	0.24	0.28	0.702381	0.974432
481	0.50058	0.266707	0.927337	0.459916	0.690722	0.773876	2.23837	4.43563	1.15693	2.12368	0.02	0.68	0.02	0.52	0.113208	0.757576
482	0.496813	0.420139	0.911016	0.299401	0.596504	0.666339	2.91716	3.20224	1.09022	2.55158	0	0.854167	0	0.306122	0.0535714	0.856237
483	0.497427	0.27419	0.936685	0.481506	0.713142	0.701673	2.1309	3.73137	1.02427	1.7548	0.4	0.7	0.36	0.68	0.475	0.964444
484	0.553663	0.301108	0.940703	0.570014	0.742072	0.729404	3.43207	2.95332	1.27532	1.88991	0.04	0.26	0.04	0.44	0.490196	0.951327
485	0.535913	0.317632	0.882311	0.567099	0.669565	0.752016	2.55644	4.32092	1.1798	3.00787	0	0.86	0	0.48	0.605634	0.842105
486	0.503675	0.0263245	0.855389	0.534158	0.624435	0.664769	1.33185	3.73909	1.20209	2.38497	0.0625	0.833333	0.1	0.32	0.333333	0.985343
487	0.717064	0.108011	0.886734	0.43663	0.601049	0.772068	1.90798	3.7358	1.22893	2.32568	0	0.78	0	0.44	0	0.817121
488	0.465839	0.195671	0.861369	0.590072	0.672397	0.80104	1.42999	2.80091	1.24558	3.01387	0.1	0.86	0	0.32	0.145833	0.784753
489	0.553114	0.586207	0.887725	0.587425	0.697331	0.827872	3.29535	4.13103	1.23284	2.86719	0.08	0.82	0.02	0.26	0.0681818	0.751843
490	0.581556	-0.0216672	0.844958	0.702514	0.732709	0.72754	2.82807	3.41456	1.12969	3.06973	0.12	0.88	0	0.82	0.0465116	0.756098
491	0.374339	0.196027	0.919384	0.739973	0.78237	0.840786	2.11961	4.68965	1.27355	1.69865	0.88	0.98	0.08	0.98	0.343284	0.935305
492	0.37059	0.147761	0.938516	0.519372	0.702686	0.581049	2.8647	4.21633	1.28076	1.31124	0	0.84	0	0.32	0.0444444	0.665428
493	0.438298	0.149512	0.913774	0.499584	0.654138	0.691525	3.52224	4.64396	1.11516	1.60365	0.98	1	0.7	1	0.222222	0.781333
494	0.536304	-0.000487676	0.909782	0.338617	0.600389	0.716514	2.91321	4.81986	1.25683	1.39235	0.02	0.86	0	0.32	0.0967742	0.688742
495	0.520833	0.339529	0.91887	0.448085	0.629356	0.720528	1.77281	3.32274	1.13026	1.65738	0.0408163	0.816327	0	0.38	0.20339	0.911215
496	0.501219	-0.0998693	0.881676	0.536711	0.640058	0.729693	1.90111	5.45706	1.17318	1.42843	0.14	0.78	0	0.36	0.0816327	0.917492
497	0.690464	0.156306	0.910964	0.495556	0.65553	0.743554	3.59328	4.66369	1.10002	1.65502	0.5	0.520833	0.163265	0.408163	0.313725	0.958702
498	0.492014	0.26436	0.916195	0.52122	0.693642	0.762491	2.63042	4.0334	1.0455	1.5267	0	0.98	0	0.46	0.133333	0.684685
499	0.565717	0.578586	0.916142	0.577243	0.709601	0.697143	1.92836	4.77625	1.1245	2.19743	0	0.96	0	0.48	0.135593	0.823661
500	0.582498	0.0570439	0.928793	0.160371	0.538346	0.731159	1.78385	3.89595	1.28599	1.25362	0.02	0.78	0.02	0.52	0.26	0.874807
501	0.453777	-0.041758	0.921678	0.369404	0.609809	0.697539	2.78931	4.03411	1.14744	2.187	0	0.84	0	0.48	0.0769231	0.842667
502	0.383676	0.252541	0.920076	0.727497	0.800628	0.727384	1.4742	5.64115	1.24705	1.48361	0.08	0.86	0.06	0.48	0.0465116	0.963168
503	0.563154	0.144124	0.845129	0.258048	0.431605	0.671241	2.00731	5.49421	1.11051	3.06318	0.14	0.82	0	0.46	0.0408163	0.949183
504	0.597976	-0.315672	0.88132	0.690005	0.759775	0.759496	2.02765	4.34264	1.24723	2.37608	0.06	0.84	0	0.42	0	0.705882
505	0.521881	0.100044	0.928365	0.715832	0.782744	0.848982	3.82655	5.43071	1.22236	2.1555	0.52	0.58	0.24	0.3	0.308036	0.972727

## Sheet: S6
Supplementary Table 6. Descriptive statistics of all traits
Traits	Mean	Max	Min	SD	SE	CV (%)	Traits describe
PH_CK	11.7024	19.13	5.14333	2.03401	0.0905124	17.3811	Plant height under normal condition
PH_T2	6.22236	10.4467	3.02	1.43047	0.0636551	22.9892	Plant height under 215 mM NaCl
RL_CK	26.8585	44.1378	15.7102	4.00341	0.17815	14.9056	Root length under normal condition
RL_T2	19.23	38.3657	7.31154	4.58363	0.203969	23.8358	Root length under 215 mM NaCl
RDW_CK	0.18553	0.442664	0.067048	0.0598308	0.00266243	32.2485	Root dry weight under normal condition
RDW_T2	0.0175199	0.106779	0.0103656	0.0053269	0.000237044	30.4048	Root dry weight under 215 mM NaCl
ADW_CK	0.333472	1.01795	0.08371	0.127433	0.00567068	38.2139	Aboveground dry weight under normal condition
ADW_T2	0.1446	0.36142	0.03757	0.0419173	0.0018653	28.9884	Aboveground dry weight under 215 mM NaCl
TDW_CK	0.519002	1.2962	0.227972	0.142485	0.00634048	27.4535	Total dry weight under normal condition
TDW_T2	0.16212	0.407509	0.0549802	0.0432597	0.00192503	26.6837	Total dry weight under 215 mM NaCl
LA_CK	16083.8	23964.3	4334.71	1882.81	83.7839	11.7062	Leaf area under normal condition
LA_T2	3922.6	6951.08	2112.79	878.171	39.0781	22.3875	Leaf area under 215 mM NaCl
MDA_CK	21.8164	32.1835	8.31253	4.22713	0.188105	19.3759	Malondialdehyde under normal condition
MDA_T2	43.5449	78.0267	22.069	9.73152	0.433047	22.3482	Malondialdehyde under 215 mM NaCl
Proline_CK	17.1748	37.454	12.3953	2.26171	0.100645	13.1688	Proline under normal condition
Proline_T2	83.3062	115.288	35.4406	12.8917	0.573671	15.475	Proline under 215 mM NaCl
SPAD_CK	32.926	44.5022	21.6798	3.70618	0.164923	11.2561	Chlorophyll under normal condition
SPAD_T2	38.0133	51.9512	23.2846	3.69989	0.164643	9.73316	Chlorophyll under 215 mM NaCl
REC_CK	0.338774	0.858329	0.0993232	0.122912	0.00546952	36.2815	Electrical leakage under normal condition
REC_T2	0.765428	0.997985	0.223823	0.166186	0.00739519	21.7116	Electrical leakage under 215 mM NaCl
FYS_CK	0.991248	1	0.92	0.0184796	0.000822332	1.86428	Germination potential under normal condition
FYS_T1	0.579327	1	0	0.369526	0.0164437	63.7854	Germination potential with under 150 mM NaCl
FYS_T2	0.178693	1	0	0.259381	0.0115423	145.154	Germination potential under 215 mM NaCl
FYL_CK	0.996574	1	0.92	0.0125177	0.000557031	1.25608	Germination rate under normal condition
FYL_T1	0.780277	1	0	0.307371	0.0136778	39.3925	Germination rate under 150 mM NaCl
FYL_T2	0.268673	1	0	0.320478	0.0142611	119.282	Germination rate under 215 mM NaCl
GSL_CK	1.50309	2.76	0.54	0.421037	0.0187359	28.0115	Shoot length under normal condition
GSL_T1	0.799376	1.64	0.1	0.282603	0.0125757	35.353	Shoot length under 150 mM NaCl
GRL_CK	5.38338	12.94	1.12	2.36094	0.10506	43.856	Root length under normal condition
GRL_T1	1.46891	3.96	0.1	0.871276	0.0387713	59.3146	Root length under 150 mM NaCl

## Sheet: S7
Supplementary Table 7. Normal distribution test for all traits
	FYS_CK	FYS_T1	FYS_T2	FYL_CK	FYL_T1	FYL_T2	GSL_CK	GSL_T1	GRL_CK	GRL_T1	PH_CK	PH_T2	RL_CK	RL_T2	RDW_CK	RDW_T2	ADW_CK	ADW_T2	TDW_CK	TDW_T2	LA_CK	LA_T2	MDA_CK	MDA_T2	Proline_CK	Proline_T2	SPAD_CK	SPAD_T2	REC_CK	REC_T2
Compare normal and lognormal
Probability normal (Gaussian)	100%			100%			0.0261%	100%	95.41%	100%	100%	0.009166%	0.000004821%	98.54%	0.000001815%	99.99%	0%	4.108e-012%	0%	0%	100%	0.000004249%	100%	0.00004744%	0%	100%	92.72%	100%	0.007935%	100%
Probability lognormal	0.003082%	Impossible	Impossible	0.00007255%	Impossible	Impossible	99.97%	0%	4.595%	0%	0.00002546%	99.99%	100%	1.461%	100%	0.009855%	100%	100%	100%	100%	0%	100%	2.757e-010%	100%	100%	0%	7.285%	0.00004622%	99.99%	0%
Likelihood ratio (LR)	32442			1378363			0.000261	8.123e+107	20.76	4.406e+39	3928366	9.167e-05	4.821e-08	67.43	1.815e-08	10146	1.163e-30	4.104e-14	4.257e-24	6.972e-19	4.121e+16	4.249e-08	362674732166	4.744e-07	3.894e-24	1.885e+19	12.73	2163629	7.936e-05	9.097e+22
1/LR	3.082e-05			7.255e-07			3831	1.231e-108	0.04816	2.27e-40	2.546e-07	10908	20743922	0.01483	55095376	9.856e-05	8.599e+29	24366074821196	2.349e+23	1.434e+18	2.426e-17	23534212	2.757e-12	2108011	2.568e+23	5.305e-20	0.07857	4.622e-07	12601	1.099e-23
Which distribution is more likely?	-	-	-	-	-	-	Lognormal	Normal	Normal	Normal	Normal	Lognormal	Lognormal	Normal	Lognormal	Normal	Lognormal	Lognormal	Lognormal	Lognormal	Normal	Lognormal	Normal	Lognormal	Lognormal	Normal	Normal	Normal	Lognormal	Normal
Test for normal distribution
Anderson-Darling test
A2*	108.9	24.69	54.64	154.4	56.21	40.19	2.773	25.76	2.138	2.228	1.431	2.917	5.492	2.461	2.55	Invalid input data	11.12	17.13	7.531	17.34	1.402	3.502	4.856	2.559	Invalid input data	4.135	2.236	3.054	1.813	8.701
P value	<0.0001	<0.0001	<0.0001	<0.0001	<0.0001	<0.0001	<0.0001	<0.0001	<0.0001	<0.0001	0.0011	<0.0001	<0.0001	<0.0001	<0.0001		<0.0001	<0.0001	<0.0001	<0.0001	0.0013	<0.0001	<0.0001	<0.0001		<0.0001	<0.0001	<0.0001	0.0001	<0.0001
P value summary	****	****	****	****	****	****	****	****	****	****	**	****	****	****	****		****	****	****	****	**	****	****	****		****	****	****	***	****
D'Agostino & Pearson test
K2	221.5	3749	138.6	472.5	93.69	68.02	22.39	83.99	17.81	11.68	0.4199	21.82	53.79	13.45	49.68	266	225.7	147.5	188.9	174.4	49.16	21.49	2.867	23.41	327.8	43.95	5.494	21.63	43.37	34.17
P value	<0.0001	<0.0001	<0.0001	<0.0001	<0.0001	<0.0001	<0.0001	<0.0001	0.0001	0.0029	0.8106	<0.0001	<0.0001	0.0012	<0.0001	<0.0001	<0.0001	<0.0001	<0.0001	<0.0001	<0.0001	<0.0001	0.2384	<0.0001	<0.0001	<0.0001	0.0641	<0.0001	<0.0001	<0.0001
P value summary	****	****	****	****	****	****	****	****	***	**	ns	****	****	**	****	****	****	****	****	****	****	****	ns	****	****	****	ns	****	****	****
Shapiro-Wilk test
W	0.5364	0.8616	0.7227	0.3026	0.7309	0.7969	0.9796	0.8633	0.9788	0.9729	0.9936	0.9782	0.9629	0.9818	0.9674	0.5617	0.8674	0.8888	0.9006	0.8807	0.9731	0.9734	0.9769	0.9791	0.8404	0.9652	0.9866	0.9793	0.9725	0.9417
P value	<0.0001	<0.0001	<0.0001	<0.0001	<0.0001	<0.0001	<0.0001	<0.0001	<0.0001	<0.0001	0.0318	<0.0001	<0.0001	<0.0001	<0.0001	<0.0001	<0.0001	<0.0001	<0.0001	<0.0001	<0.0001	<0.0001	<0.0001	<0.0001	<0.0001	<0.0001	0.0001	<0.0001	<0.0001	<0.0001
P value summary	****	****	****	****	****	****	****	****	****	****	*	****	****	****	****	****	****	****	****	****	****	****	****	****	****	****	***	****	****	****
Kolmogorov-Smirnov test
KS distance	0.4603	0.1657	0.2454	0.5148	0.2614	0.2212	0.06263	0.1923	0.04571	0.05807	0.06196	0.07703	0.08355	0.07026	0.07131	0.4143	0.1188	0.1646	0.08528	0.1742	0.04673	0.0641	0.08048	0.05661	0.1235	0.06499	0.05878	0.08299	0.05043	0.104
P value	<0.0001	<0.0001	<0.0001	<0.0001	<0.0001	<0.0001	<0.0001	<0.0001	0.0136	0.0003	<0.0001	<0.0001	<0.0001	<0.0001	<0.0001	<0.0001	<0.0001	<0.0001	<0.0001	<0.0001	0.0104	<0.0001	<0.0001	0.0006	<0.0001	<0.0001	0.0003	<0.0001	0.0038	<0.0001
P value summary	****	****	****	****	****	****	****	****	*	***	****	****	****	****	****	****	****	****	****	****	*	****	****	***	****	****	***	****	**	****
Test for lognormal distribution
Anderson-Darling test
A2*	108.8			154.3			1.531	81.77	4.212	32.19	4.3	1.295	2.109	2.869	2.195	108.7	2.537	10.69	1.207	9.77	Invalid input data	1.38	7.681	0.4803	6.988	10.11	2.403	4.758	2.936	13.93
P value	<0.0001			<0.0001			0.0006	<0.0001	<0.0001	<0.0001	<0.0001	0.0023	<0.0001	<0.0001	<0.0001	<0.0001	<0.0001	<0.0001	0.0038	<0.0001		0.0014	<0.0001	0.2323	<0.0001	<0.0001	<0.0001	<0.0001	<0.0001	<0.0001
P value summary	****			****			***	****	****	****	****	**	****	****	****	****	****	****	**	****		**	****	ns	****	****	****	****	****	****
D'Agostino & Pearson test
K2	227.4			478.1			16.1	240.1	26.38	114	32.27	3.563	10.93	23.94	5.424	47.63	17.5	49.03	18.87	34.4	323.4	20.73	66.02	1.095	155.3	135.4	15.34	72.69	15.39	113.2
P value	<0.0001			<0.0001			0.0003	<0.0001	<0.0001	<0.0001	<0.0001	0.1684	0.0042	<0.0001	0.0664	<0.0001	0.0002	<0.0001	<0.0001	<0.0001	<0.0001	<0.0001	<0.0001	0.5785	<0.0001	<0.0001	0.0005	<0.0001	0.0005	<0.0001
P value summary	****			****			***	****	****	****	****	ns	**	****	ns	****	***	****	****	****	****	****	****	ns	****	****	***	****	***	****
Shapiro-Wilk test
W	0.5345			0.3003			0.9875	0.598	0.9691	0.8168	0.9743	0.9909	0.9861	0.9749	0.9889	0.5986	0.9802	0.9343	0.9863	0.945	0.8849	0.9907	0.943	0.9964	0.9297	0.9083	0.982	0.9568	0.9829	0.8917
P value	<0.0001			<0.0001			0.0003	<0.0001	<0.0001	<0.0001	<0.0001	0.0033	<0.0001	<0.0001	0.0007	<0.0001	<0.0001	<0.0001	0.0001	<0.0001	<0.0001	0.0028	<0.0001	0.3075	<0.0001	<0.0001	<0.0001	<0.0001	<0.0001	<0.0001
P value summary	****			****			***	****	****	****	****	**	****	****	***	****	****	****	***	****	****	**	****	ns	****	****	****	****	****	****
Kolmogorov-Smirnov test
KS distance	0.4595			0.5141			0.04785	0.3352	0.07134	0.1903	0.09715	0.05273	0.05962	0.0826	0.07772	0.4525	0.08304	0.1475	0.04442	0.1403	0.07009	0.04424	0.1115	0.02949	0.09077	0.08708	0.07653	0.08512	0.07948	0.128
P value	<0.0001			<0.0001			0.0077	<0.0001	<0.0001	<0.0001	<0.0001	0.0019	0.0002	<0.0001	<0.0001	<0.0001	<0.0001	<0.0001	0.0187	<0.0001	<0.0001	0.0196	<0.0001	>0.1000	<0.0001	<0.0001	<0.0001	<0.0001	<0.0001	<0.0001
P value summary	****			****			**	****	****	****	****	**	***	****	****	****	****	****	*	****	****	*	****	ns	****	****	****	****	****	****
Number of values	505	505	505	505	505	505	505	505	505	505	505	505	505	505	505	505	505	505	505	505	505	505	505	505	505	505	505	505	505	505
Impossible values in lognormal distributions
Number of zeroes	0	30	176	0	10	141	0	0	0	0	0	0	0	0	0	0	0	0	0	0	0	0	0	0	0	0	0	0	0	0
Number of negative values	0	0	0	0	0	0	0	0	0	0	0	0	0	0	0	0	0	0	0	0	0	0	0	0	0	0	0	0	0	0

## Sheet: S8
Supplementary Table 8. Normal distribution test for ratio of all traits
	FYS_R1	FYS_R2	FYL_R1	FYL_R2	GSL_R1	GRL_R1	PH_R2	RL_R2	RDW_R2	ADW_R2	TDW_R2	LA_R2	MDA_R2	Proline_R2	SPAD_R2	REC_R2
Compare normal and lognormal
Probability normal (Gaussian)									100%		100%	100%	0%	100%	0.000005967%	0%
Probability lognormal	Impossible	Impossible	Impossible	Impossible	Impossible	Impossible	Impossible	Impossible	4.688e-010%	Impossible	0%	0%	100%	0%	100%	100%
Likelihood ratio (LR)									213302987054		1.664e+22	1.04e+21	1.966e-28	3250000000000000	5.967e-08	5.921e-41
1/LR									4.688e-12		6.01e-23	9.616e-22	5.087e+27	3.077e-16	16758961	1.689e+40
Which distribution is more likely?	Normal	Normal	Normal	Normal	Normal	Normal	Normal	Normal	Normal	Normal	Normal	Normal	Lognormal	Normal	Lognormal	Lognormal
Test for normal distribution
Anderson-Darling test
A2*	22.58	54.82	52.76	40.24	4.186	10.59	8.59	0.5121	15.74	15.44	4.952	4.292	9.673	0.997	5.78	14.9
P value	<0.0001	<0.0001	<0.0001	<0.0001	<0.0001	<0.0001	<0.0001	0.194	<0.0001	<0.0001	<0.0001	<0.0001	<0.0001	0.0124	<0.0001	<0.0001
P value summary	****	****	****	****	****	****	****	ns	****	****	****	****	****	*	****	****
D'Agostino & Pearson test
K2	3527	137.4	87.81	68.16	15.28	59.42	59.11	15.27	210.9	282	98.89	163.4	136.4	8.246	81.92	212
P value	<0.0001	<0.0001	<0.0001	<0.0001	0.0005	<0.0001	<0.0001	0.0005	<0.0001	<0.0001	<0.0001	<0.0001	<0.0001	0.0162	<0.0001	<0.0001
P value summary	****	****	****	****	***	****	****	***	****	****	****	****	****	*	****	****
Shapiro-Wilk test
W	0.8668	0.7225	0.7424	0.7967	0.9577	0.9178	0.9496	0.9874	0.8662	0.8431	0.9487	0.9324	0.9117	0.9932	0.9506	0.863
P value	<0.0001	<0.0001	<0.0001	<0.0001	<0.0001	<0.0001	<0.0001	0.0002	<0.0001	<0.0001	<0.0001	<0.0001	<0.0001	0.0228	<0.0001	<0.0001
P value summary	****	****	****	****	****	****	****	***	****	****	****	****	****	*	****	****
Kolmogorov-Smirnov test
KS distance	0.1578	0.2454	0.2552	0.2215	0.06853	0.09742	0.1145	0.02934	0.1635	0.1428	0.08027	0.0783	0.1043	0.04022	0.09496	0.1263
P value	<0.0001	<0.0001	<0.0001	<0.0001	<0.0001	<0.0001	<0.0001	>0.1000	<0.0001	<0.0001	<0.0001	<0.0001	<0.0001	0.0494	<0.0001	<0.0001
P value summary	****	****	****	****	****	****	****	ns	****	****	****	****	****	*	****	****
Test for lognormal distribution
Anderson-Darling test
A2*									18.79		11.63	Invalid input data	1.408	5.962	3.542	1.11
P value									<0.0001		<0.0001		0.0012	<0.0001	<0.0001	0.0066
P value summary									****		****		**	****	****	**
D'Agostino & Pearson test
K2									275.7		241.8	391	11.89	101.9	29.49	11.64
P value									<0.0001		<0.0001	<0.0001	0.0026	<0.0001	<0.0001	0.003
P value summary									****		****	****	**	****	****	**
Shapiro-Wilk test
W									0.8303		0.8679	0.8395	0.9863	0.9448	0.9738	0.9881
P value									<0.0001		<0.0001	<0.0001	0.0001	<0.0001	<0.0001	0.0004
P value summary									****		****	****	***	****	****	***
Kolmogorov-Smirnov test
KS distance									0.1711		0.1151	0.09656	0.04138	0.07803	0.08261	0.04492
P value									<0.0001		<0.0001	<0.0001	0.0383	<0.0001	<0.0001	0.0165
P value summary									****		****	****	*	****	****	*
Number of values	488	505	493	505	505	505	505	505	505	505	505	505	505	505	505	505
Impossible values in lognormal distributions
Number of zeroes	70	3	160	8	5	0	0	6	0	0	0	0	0	0	0	0
Number of negative values	0	0	4	0	0	1	1	43	0	6	0	0	0	0	0	0

## Sheet: S9
Supplementary Table 9. Correlation analysis of all traits
Traits	PH_CK	PH_T2	RL_CK	RL_T2	RDW_CK	RDW_T2	ADW_CK	ADW_T2	TDW_CK	TDW_T2	LA_CK	LA_T2	MDA_CK	MDA_T2	Proline_CK	Proline_T2	SPAD_CK	SPAD_T2	REC_CK	REC_T2	FYS_CK	FYS_T1	FYS_T2	FYL_CK	FYL_T1	FYL_T2	GSL_CK	GSL_T1	GRL_CK	GRL_T1
PH_CK	1	0.426212	-0.161729	0.0762224	0.0696504	0.0959417	0.0549019	0.077239	0.0783491	0.0866563	0.0656535	0.0671883	-0.0944149	0.0201692	0.0141062	-0.0554824	-0.0506151	-0.0865158	0.082173	0.0055099	-0.0269214	-0.0906846	0.0342975	0.0150171	-0.0986473	0.0149214	0.105397	-0.0421082	-0.0140732	0.00370783
PH_T2	0.426212	1	-0.0769577	0.184482	-0.0012783	-0.0519429	0.141031	0.103108	0.125596	0.0935127	0.0780991	0.0181565	-0.0297307	-0.0401728	-0.0710381	0.0340424	-0.18526	-0.090893	0.0104586	-0.0439066	-0.0182029	-0.0663123	0.0656322	0.0110217	-0.075755	0.041881	0.154596	-0.0686234	0.010487	0.0945265
RL_CK	-0.161729	-0.0769577	1	-0.0527921	-0.109821	-0.0452957	-0.067332	-0.0656151	-0.106334	-0.0691567	-0.0463639	-0.0584002	0.32093	-0.0265192	-0.145645	0.161658	0.153434	0.0608986	-0.175597	-0.181659	-0.0176477	0.132603	-0.0442792	-0.128212	0.116154	-0.125452	0.19127	-0.0471061	0.0423556	0.0575511
RL_T2	0.0762224	0.184482	-0.0527921	1	0.0599745	0.00610933	0.00410716	0.0178303	0.0288572	0.0180293	0.0143506	-0.0775258	-0.00169239	-0.0201037	-0.0459378	0.0378146	-0.226644	-0.182611	0.073244	-0.0106926	-0.143004	-0.139359	-0.14954	-0.0882618	-0.127276	-0.172684	0.102459	-0.156253	0.00112513	-0.0259143
RDW_CK	0.0696504	-0.0012783	-0.109821	0.0599745	1	0.103743	0.0316754	0.0436896	0.44824	0.0551085	0.00482817	0.0122724	-0.12912	0.00451252	-0.00894717	-0.0424002	-0.0840004	0.0558681	0.994379	0.185062	0.00403992	-0.0875819	-0.057587	-0.0249625	-0.101265	-0.0447095	-0.170939	-0.134059	0.204473	-0.00489321
RDW_T2	0.0959417	-0.0519429	-0.0452957	0.00610933	0.103743	1	0.131549	0.192491	0.161215	0.309656	0.0938978	0.0950267	-0.0697174	0.14678	0.0120888	-0.0561526	0.0255622	0.051086	0.107404	0.340041	0.0291758	0.0309607	0.0378927	0.066617	0.0501421	0.0458943	-0.0446273	0.0580621	-0.0205047	-0.0530994
GDW_CK	0.0549019	0.141031	-0.067332	0.00410716	0.0316754	0.131549	1	0.526236	0.907663	0.526105	0.674253	0.181038	-0.0321893	0.0251773	-0.00875343	-0.0476442	0.0378436	0.0746876	0.0340503	0.00283209	-0.0864717	-0.0959446	-0.0505578	0.0600057	-0.0809836	-0.0630019	0.0855721	-0.100598	-0.0362998	-0.0771079
GDW_T2	0.077239	0.103108	-0.0656151	0.0178303	0.0436896	0.192491	0.526236	1	0.488991	0.992673	0.364995	0.490779	-0.0710193	-0.0250927	-0.0212342	-0.0101222	0.0334286	0.0269506	0.0475056	-0.0585099	-0.06	-0.0211013	-0.0273133	0.0509906	-0.0300846	-0.0300636	0.0698573	0.00926789	-0.0301362	-0.0315919
TDW_CK	0.0783491	0.125596	-0.106334	0.0288572	0.44824	0.161215	0.907663	0.488991	1	0.493669	0.605054	0.167066	-0.0830078	0.0244124	-0.0115857	-0.0604155	-0.00142673	0.0902574	0.448004	0.0802422	-0.0756406	-0.122586	-0.0693984	0.0431848	-0.114951	-0.0751205	0.00475343	-0.146264	0.0533952	-0.0710171
TDW_T2	0.0866563	0.0935127	-0.0691567	0.0180293	0.0551085	0.309656	0.526105	0.992673	0.493669	1	0.365231	0.487251	-0.0774004	-0.00623991	-0.0190867	-0.0167227	0.035539	0.0324049	0.059257	-0.0148224	-0.0545456	-0.0166341	-0.0217998	0.0576114	-0.0229767	-0.0234794	0.0621943	0.0161299	-0.031726	-0.0371501
LA_CK	0.0656535	0.0780991	-0.0463639	0.0143506	0.00482817	0.0938978	0.674253	0.364995	0.605054	0.365231	1	0.141889	-0.0351666	0.0586483	0.00847583	-0.062585	0.0749325	0.0939079	0.00542154	0.000706035	-0.0623039	-0.0890661	-0.021843	0.0441396	-0.117606	-0.0297052	0.0881244	-0.117663	-0.0697261	-0.124227
LA_T2	0.0671883	0.0181565	-0.0584002	-0.0775258	0.0122724	0.0950267	0.181038	0.490779	0.167066	0.487251	0.141889	1	-0.108578	-0.0558219	-0.0151547	-0.0277246	0.104402	0.0862404	0.0198282	-0.0149417	0.0350713	0.0491897	0.0618707	0.0710726	0.033114	0.103073	-0.0940107	0.0691123	0.0989645	-0.0187196
MDA_CK	-0.0944149	-0.0297307	0.32093	-0.00169239	-0.12912	-0.0697174	-0.0321893	-0.0710193	-0.0830078	-0.0774004	-0.0351666	-0.108578	1	-0.0328794	-0.0797764	0.146097	-0.0109357	-0.0514768	-0.156289	-0.158798	-0.0572062	0.0473487	-0.0535165	-0.0712127	0.0176443	-0.0960661	0.180709	-0.103526	-0.301384	-0.0552504
MDA_T2	0.0201692	-0.0401728	-0.0265192	-0.0201037	0.00451252	0.14678	0.0251773	-0.0250927	0.0244124	-0.00623991	0.0586483	-0.0558219	-0.0328794	1	-0.0118871	-0.194626	0.0231263	0.0368153	0.000708188	0.399571	0.0486207	-0.0345832	0.0176228	0.105337	-0.0233766	0.0217066	0.113065	0.00117227	-0.0598953	-0.0485039
Proline_CK	0.0141062	-0.0710381	-0.145645	-0.0459378	-0.00894717	0.0120888	-0.00875343	-0.0212342	-0.0115857	-0.0190867	0.00847583	-0.0151547	-0.0797764	-0.0118871	1	-0.0351445	-0.0303867	0.0418831	0.00404412	0.00156847	-0.0721695	0.0474825	-0.0401834	-0.0467027	-2.06e-05	0.044686	-0.167978	-0.0531094	0.0741164	-0.146332
Proline_T2	-0.0554824	0.0340424	0.161658	0.0378146	-0.0424002	-0.0561526	-0.0476442	-0.0101222	-0.0604155	-0.0167227	-0.062585	-0.0277246	0.146097	-0.194626	-0.0351445	1	0.0243484	-0.0150006	-0.0528405	-0.158672	-0.0210396	-0.00264133	-0.0753983	-0.0635009	0.029355	-0.0792009	0.119061	0.0136176	-0.154307	-0.0098622
SPAD_CK	-0.0506151	-0.18526	0.153434	-0.226644	-0.0840004	0.0255622	0.0378436	0.0334286	-0.00142673	0.035539	0.0749325	0.104402	-0.0109357	0.0231263	-0.0303867	0.0243484	1	0.599153	-0.0972362	0.0107749	0.0455771	0.0694062	0.0218458	-0.0233405	0.116755	0.0178556	-0.0354848	0.0918805	0.0290366	0.052456
SPAD_T2	-0.0865158	-0.090893	0.0608986	-0.182611	0.0558681	0.051086	0.0746876	0.0269506	0.0902574	0.0324049	0.0939079	0.0862404	-0.0514768	0.0368153	0.0418831	-0.0150006	0.599153	1	0.0467476	0.045395	0.0428316	-0.0343258	-0.0209088	0.0169131	-0.0404449	-0.00256448	-0.0422069	0.0504148	0.0741692	-0.0310578
REC_CK	0.082173	0.0104586	-0.175597	0.073244	0.994379	0.107404	0.0340503	0.0475056	0.448004	0.059257	0.00542154	0.0198282	-0.156289	0.000708188	0.00404412	-0.0528405	-0.0972362	0.0467476	1	0.19801	0.00806569	-0.0964961	-0.0454299	-0.0108865	-0.104134	-0.0250896	-0.186791	-0.123579	0.234528	-0.00520384
REC_T2	0.0055099	-0.0439066	-0.181659	-0.0106926	0.185062	0.340041	0.00283209	-0.0585099	0.0802422	-0.0148224	0.000706035	-0.0149417	-0.158798	0.399571	0.00156847	-0.158672	0.0107749	0.045395	0.19801	1	0.0528074	0.0106698	0.0758251	0.080522	0.0192711	0.0936879	-0.0943037	0.0553302	0.108962	-0.031392
FYS_CK	-0.0269214	-0.0182029	-0.0176477	-0.143004	0.00403992	0.0291758	-0.0864717	-0.06	-0.0756406	-0.0545456	-0.0623039	0.0350713	-0.0572062	0.0486207	-0.0721695	-0.0210396	0.0455771	0.0428316	0.00806569	0.0528074	1	0.0793291	0.134541	0.72614	0.0598111	0.142029	0.040048	0.0259273	-0.0197953	0.0952342
FYS_T1	-0.0906846	-0.0663123	0.132603	-0.139359	-0.0875819	0.0309607	-0.0959446	-0.0211013	-0.122586	-0.0166341	-0.0890661	0.0491897	0.0473487	-0.0345832	0.0474825	-0.00264133	0.0694062	-0.0343258	-0.0964961	0.0106698	0.0793291	1	0.438748	0.0378478	0.794536	0.501639	-0.146822	0.437079	0.0937707	0.222241
FYS_T2	0.0342975	0.0656322	-0.0442792	-0.14954	-0.057587	0.0378927	-0.0505578	-0.0273133	-0.0693984	-0.0217998	-0.021843	0.0618707	-0.0535165	0.0176228	-0.0401834	-0.0753983	0.0218458	-0.0209088	-0.0454299	0.0758251	0.134541	0.438748	1	0.0833156	0.312304	0.873835	-0.14387	0.222081	0.113443	0.133497
FYL_CK	0.0150171	0.0110217	-0.128212	-0.0882618	-0.0249625	0.066617	0.0600057	0.0509906	0.0431848	0.0576114	0.0441396	0.0710726	-0.0712127	0.105337	-0.0467027	-0.0635009	-0.0233405	0.0169131	-0.0108865	0.080522	0.72614	0.0378478	0.0833156	1	0.00839509	0.0862589	0.0919103	0.0242977	-0.0281534	0.0308922
FYL_T1	-0.0986473	-0.075755	0.116154	-0.127276	-0.101265	0.0501421	-0.0809836	-0.0300846	-0.114951	-0.0229767	-0.117606	0.033114	0.0176443	-0.0233766	-2.06e-05	0.029355	0.116755	-0.0404449	-0.104134	0.0192711	0.0598111	0.794536	0.312304	0.00839509	1	0.373719	-0.16058	0.624443	0.130889	0.347535
FYL_T2	0.0149214	0.041881	-0.125452	-0.172684	-0.0447095	0.0458943	-0.0630019	-0.0300636	-0.0751205	-0.0234794	-0.0297052	0.103073	-0.0960661	0.0217066	0.044686	-0.0792009	0.0178556	-0.00256448	-0.0250896	0.0936879	0.142029	0.501639	0.873835	0.0862589	0.373719	1	-0.201723	0.282269	0.198031	0.135527
GSL_CK	0.105397	0.154596	0.19127	0.102459	-0.170939	-0.0446273	0.0855721	0.0698573	0.00475343	0.0621943	0.0881244	-0.0940107	0.180709	0.113065	-0.167978	0.119061	-0.0354848	-0.0422069	-0.186791	-0.0943037	0.040048	-0.146822	-0.14387	0.0919103	-0.16058	-0.201723	1	-0.0126446	-0.375637	-0.0290729
GSL_T1	-0.0421082	-0.0686234	-0.0471061	-0.156253	-0.134059	0.0580621	-0.100598	0.00926789	-0.146264	0.0161299	-0.117663	0.0691123	-0.103526	0.00117227	-0.0531094	0.0136176	0.0918805	0.0504148	-0.123579	0.0553302	0.0259273	0.437079	0.222081	0.0242977	0.624443	0.282269	-0.0126446	1	0.0853791	0.438369
GRL_CK	-0.0140732	0.010487	0.0423556	0.00112513	0.204473	-0.0205047	-0.0362998	-0.0301362	0.0533952	-0.031726	-0.0697261	0.0989645	-0.301384	-0.0598953	0.0741164	-0.154307	0.0290366	0.0741692	0.234528	0.108962	-0.0197953	0.0937707	0.113443	-0.0281534	0.130889	0.198031	-0.375637	0.0853791	1	0.116607
GRL_T1	0.00370783	0.0945265	0.0575511	-0.0259143	-0.00489321	-0.0530994	-0.0771079	-0.0315919	-0.0710171	-0.0371501	-0.124227	-0.0187196	-0.0552504	-0.0485039	-0.146332	-0.0098622	0.052456	-0.0310578	-0.00520384	-0.031392	0.0952342	0.222241	0.133497	0.0308922	0.347535	0.135527	-0.0290729	0.438369	0.116607	1

## Sheet: S10
Supplementary Table 10. Heritability, genetic effect and treatment effect
Treatment stage	Traits	Genetic effect (F-crit) (G)	Treatment effect (F-crit ) (E)	Genetic and treatment effect (F-crit) (G&E)	Genetic effect (P-value) (G)	Treatment effect (P-value) (E)	Genetic and treatment effect(P-value) (G&E)	Heritability (h2b)
Seeding stage	PH_T2	22.739	39394.9	9.49956	0	0	0	0.582133
	RL_T2	16.535	854.591	11.9681	0	1.34e-173	0	0.276472
	ADW_T2	19.0884	16856.6	8.67696	0	0	0	0.545026
	RDW_T2	6.40054	1499.83	4.42057	1.07e-280	1.59e-287	4.29e-166	0.309381
	TDW_T2	19.4736	17880.6	8.58943	0	0	0	0.558541
	LA_T2	3.0418	71259.5	2.02051	8.45e-86	0	4.06e-32	0.174149
	SPAD_T2	39.8114	10846.2	13.3949	0	0	0	0.663598
	MDA_T2	12.8367	27858.9	13.4692	0	0	0	0.00747637
	Proline_T2	0.976356	12739.7	9.3445	0.605824	0	0	0.00225017
	REC_T2	1.4671	2654.09	1.26625	9.05e-06	5.57e-203	0	0.318494
Germination stage	FYS_T1	1.01596	630.95	13.2655	0.42952	6.85e-91	0	0.600253
	FYS_T2	1.03889	5026.73	12.3255	0.334313	2.53e-264	0	0.755037
	FYL_T1	1.00137	249.829	10.3255	0.493889	5.35e-46	0	0.689532
	FYL_T2	1.01355	2618.84	13.2156	0.439998	9.43e-202	0	0.745026
	GSL_T1	7.8023	7678.09	7.98729	4.05e-248	0	4.45e-254	1.31e-06
	GRL_T1	42.8941	48720.8	36.8535	0	0	0	0.141806

[truncated: 11 more sheets: S11, S12, S13, S14, S15, S16, S17, S18, S19, S20, S21]
